# Supplementary material for: Monitoring the binding and insertion of a single transmembrane protein by an insertase
Source: Nat Commun. 2021 Dec 6;12:7082. doi: 10.1038/s41467-021-27315-3 (PMC8648943; doi:10.1038/s41467-021-27315-3)
Supplement: Supplementary file 6 — Source Data [file 41467_2021_27315_MOESM6_ESM.xlsx]

## Sheet: Fig 1
										bin1		bin2		bin3		bin4		bin5		bin6		bin7		bin8		bin9		bin10
		time (s)	Force (pN)							lifetime (s)	Force (pN)	lifetime (s)	Force (pN)	lifetime (s)	Force (pN)	lifetime (s)	Force (pN)	lifetime (s)	Force (pN)	lifetime (s)	Force (pN)	lifetime (s)	Force (pN)	lifetime (s)	Force (pN)	lifetime (s)	Force (pN)	lifetime (s)	Force (pN)
		0.000855	6.95918							0.092	6.43	0.0071	9.82	0.08	12.05	0.046	13.37	0.046	14.73	0.005	15.66	0.065	18.419	0.017	20.35	0.0087	22.78	0.0327	26.23
		0.001239	6.95918							0.124	6.5	0.0437	10.12	0.045	12.1	0.0081	13.5	0.112	14.78	0.161	15.74	0.014	18.5	0.016	20.55	0.0945	22.79	0.0067	26.37
		0.001623	8.94751							0.1455	7.8	0.06	10.3	0.038	12.15	0.024	13.56	0.081	14.82	0.038	15.96	0.016	18.5	0.007	20.91	0.027	22.85	0.005	26.62
		0.002007	9.4446							0.2178	7.934	0.0471	10.39	0.04	12.32	0.0293	13.73	0.032	14.88	0.0241	16.01	0.0586	18.51	0.0075	21.02	0.0266	23.08	0.101	26.905
		0.002391	8.45043							0.086	7.99	0.079	10.8	0.007	12.47	0.074	13.75	0.0134	14.92	0.0092	16.69	0.01	18.99	0.005	21.2	0.011	23.44	0.0056	27.73
		0.002775	0.994168							0.1642	8.282	0.016	10.864	0.0138	12.56	0.03	13.89	0.014	14.976	0.017	16.72	0.0255	19.03	0.006	21.43	0.005	23.84	0.005	27.98
		0.003159	11.4329							0.045	8.3	0.08	10.99	0.0249	12.62	0.1346	13.9	0.072	15	0.035	16.9	0.026	19.06	0.0285	21.72	0.0124	24.32	0.0333	28.12
		0.003543	10.4388							0.067	8.66	0.012	11.13	0.055	12.68	0.03	13.96	0.0289	15.04	0.017	17.066	0.0288	19.19	0.027	21.85	0.006	25.11	0.005	28.3
		0.003927	9.4446							0.156	8.97	0.045	11.183	0.039	12.8	0.0108	13.97	0.015	15.22	0.0645	17.44	0.01	19.33	0.0334	21.8592	0.015	25.3	0.008	28.49
		0.004311	5.46792							0.0489	9.04	0.0134	11.34	0.0088	13.186	0.0295	14.05	0.071	15.396	0.0474	17.88	0.013	19.58	0.0201	21.87	0.007	25.34	0.004	28.9
		0.004695	10.9359							0.153	9.19	0.165	11.65	0.031	13.26	0.065	14.11	0.031	15.51	0.036	17.96	0.036	19.68	0.008	22.18	0.025	25.38	0.008	30.3
		0.005079	10.4388							0.1265	9.45	0.072	11.677	0.0453	13.317	0.031	14.39	0.0189	15.564	0.016	18.08	0.0221	19.71	0.0022	22.19	0.0065	25.5	0.0441	33.052
		0.005463	1.98834							0.1442	9.63	0.009	11.86	0.037	13.35	0.062	14.49	0.049	15.59	0.0288	18.12	0.076	20.181	0.0207	22.28	0.0528	25.77	0.015	45.01
		0.005847	10.4388									0.073	11.93			0.039	14.5			0.097	18.31			0.0058	22.46
		0.006231	3.47959
		0.006615	9.4446						average	0.120777	8.32123	0.0515929	11.0039	0.0357538	12.6818	0.0438071	13.9407	0.0449385	15.1097	0.0425714	17.0383	0.0308462	19.1292	0.0145857	21.5621	0.0228846	24.2692	0.0210308	29.539
		0.006999	4.47376
		0.007382	4.97084						std	0.0485315	0.969576	0.042139	0.608585	0.0190457	0.45297	0.03241	0.312709	0.0295764	0.297653	0.0387229	0.872577	0.021171	0.534057	0.00977245	0.61278	0.0243361	1.13088	0.0264494	4.7997
		0.007766	5.46792
		0.00815	5.46792
		0.008534	8.45043
		0.008918	3.97667
		0.009302	2.9825
		0.009686	3.47959
		0.01007	2.48542
		0.010454	5.46792
		0.010838	4.97084
		0.011222	4.47376
		0.011606	2.48542
		0.01199	4.47376
		0.012374	7.45626
		0.012758	3.97667
		0.013142	2.9825
		0.013526	2.48542
		0.01391	0
		0.014294	6.46209
		0.014678	0
		0.015062	4.97084
		0.015446	4.47376
		0.01583	6.46209
		0.016214	1.49125
		0.016598	3.97667
		0.016982	3.47959
		0.017366	2.9825
		0.01775	3.47959
		0.018134	-2.98241
		0.018518	0.497084
		0.018902	-0.497069
		0.019286	5.46792
		0.01967	1.98834
		0.020054	4.97084
		0.020438	-5.96483
		0.020822	4.47376
		0.021206	-0.497069
		0.021589	-2.98241
		0.021973	-6.4619
		0.022357	-2.48534
		0.022741	6.95918
		0.023125	0.994168
		0.023509	0.497084
		0.023893	0
		0.024277	-3.47948
		0.024661	-1.98828
		0.025045	0.497084
		0.025429	3.97667
		0.025813	0
		0.026197	0.497084
		0.026581	1.49125
		0.026965	0.497084
		0.027349	4.97084
		0.027733	-0.497069
		0.028117	8.45043
		0.028501	4.47376
		0.028885	1.98834
		0.029269	2.48542
		0.029653	0
		0.030037	1.98834
		0.030421	10.9359
		0.030805	5.46792
		0.031189	4.47376
		0.031573	7.95334
		0.031957	5.96501
		0.032341	3.47959
		0.032725	2.48542
		0.033109	6.46209
		0.033493	4.47376
		0.033877	-4.97069
		0.034261	-5.46776
		0.034645	-3.47948
		0.035029	-3.47948
		0.035413	0
		0.035797	0.994168
		0.03618	0
		0.036564	0.497084
		0.036948	-0.994138
		0.037332	0.497084
		0.037716	-0.994138
		0.0381	-3.97655
		0.038484	-1.49121
		0.038868	-7.45603
		0.039252	-6.95896
		0.039636	0
		0.04002	-1.49121
		0.040404	-0.994138
		0.040788	0
		0.041172	2.48542
		0.041556	-0.497069
		0.04194	2.48542
		0.042324	0.994168
		0.042708	0
		0.043092	0
		0.043476	-1.98828
		0.04386	6.46209
		0.044244	0
		0.044628	6.46209
		0.045012	-2.98241
		0.045396	-4.47362
		0.04578	-0.497069
		0.046164	0
		0.046548	2.48542
		0.046932	1.49125
		0.047316	-0.497069
		0.0477	0.497084
		0.048084	0
		0.048468	6.46209
		0.048852	1.49125
		0.049236	2.9825
		0.04962	8.45043
		0.050004	3.47959
		0.050387	0
		0.050771	-0.497069
		0.051155	-0.994138
		0.051539	-0.497069
		0.051923	6.46209
		0.052307	4.97084
		0.052691	0.994168
		0.053075	5.46792
		0.053459	1.49125
		0.053843	-0.497069
		0.054227	-4.47362
		0.054611	0.994168
		0.054995	0.994168
		0.055379	2.48542
		0.055763	-1.98828
		0.056147	-3.97655
		0.056531	-5.96483
		0.056915	-7.45603
		0.057299	0.994168
		0.057683	0.497084
		0.058067	6.46209
		0.058451	5.96501
		0.058835	2.9825
		0.059219	0
		0.059603	4.47376
		0.059987	0
		0.060371	3.47959
		0.060755	0.497084
		0.061139	-5.46776
		0.061523	2.9825
		0.061907	0.994168
		0.062291	-2.48534
		0.062675	0
		0.063059	1.49125
		0.063443	1.49125
		0.063827	0
		0.064211	0
		0.064594	3.97667
		0.064978	1.98834
		0.065362	1.98834
		0.065746	4.97084
		0.06613	1.98834
		0.066514	5.46792
		0.066898	0.994168
		0.067282	1.98834
		0.067666	4.47376
		0.06805	4.47376
		0.068434	4.47376
		0.068818	5.96501
		0.069202	3.47959
		0.069586	7.45626
		0.06997	3.97667
		0.070354	2.9825
		0.070738	1.49125
		0.071122	1.49125
		0.071506	0
		0.07189	5.46792
		0.072274	4.97084
		0.072658	3.47959
		0.073042	2.48542
		0.073426	6.95918
		0.07381	0.497084
		0.074194	2.9825
		0.074578	0
		0.074962	5.46792
		0.075346	-0.497069
		0.07573	2.48542
		0.076114	2.9825
		0.076498	1.98834
		0.076882	2.9825
		0.077266	0
		0.07765	-0.994138
		0.078034	3.47959
		0.078418	-3.97655
		0.078801	1.98834
		0.079185	0.497084
		0.079569	-1.98828
		0.079953	1.49125
		0.080337	0.497084
		0.080721	1.98834
		0.081105	3.97667
		0.081489	3.47959
		0.081873	3.47959
		0.082257	-2.48534
		0.082641	0
		0.083025	6.95918
		0.083409	7.95334
		0.083793	3.97667
		0.084177	3.97667
		0.084561	0.497084
		0.084945	-2.98241
		0.085329	-3.47948
		0.085713	-0.994138
		0.086097	0.497084
		0.086481	0.497084
		0.086865	3.47959
		0.087249	-1.49121
		0.087633	-1.98828
		0.088017	-2.98241
		0.088401	0.497084
		0.088785	2.48542
		0.089169	0
		0.089553	-0.497069
		0.089937	0.994168
		0.090321	-3.97655
		0.090705	1.98834
		0.091089	4.47376
		0.091473	5.96501
		0.091857	0
		0.092241	7.45626
		0.092625	1.98834
		0.093008	5.96501
		0.093392	2.48542
		0.093776	-2.98241
		0.09416	-2.48534
		0.094544	-2.98241
		0.094928	5.46792
		0.095312	6.95918
		0.095696	4.47376
		0.09608	3.97667
		0.096464	9.94168
		0.096848	0
		0.097232	1.49125
		0.097616	2.48542
		0.098	-1.49121
		0.098384	0
		0.098768	0.497084
		0.099152	6.95918
		0.099536	0.497084
		0.09992	1.98834
		0.100304	1.98834
		0.100688	3.97667
		0.101072	0.994168
		0.101456	4.97084
		0.10184	0.497084
		0.102224	5.46792
		0.102608	-1.98828
		0.102992	0
		0.103376	5.46792
		0.10376	-0.497069
		0.104144	3.47959
		0.104528	6.46209
		0.104912	3.47959
		0.105296	2.9825
		0.10568	4.97084
		0.106064	8.45043
		0.106448	0
		0.106832	8.94751
		0.107216	11.93
		0.107599	10.9359
		0.107983	5.46792
		0.108367	6.46209
		0.108751	4.47376
		0.109135	6.46209
		0.109519	7.45626
		0.109903	1.98834
		0.110287	2.48542
		0.110671	2.48542
		0.111055	0
		0.111439	-1.49121
		0.111823	11.4329
		0.112207	3.47959
		0.112591	7.95334
		0.112975	6.95918
		0.113359	3.97667
		0.113743	0.497084
		0.114127	6.95918
		0.114511	-1.49121
		0.114895	11.4329
		0.115279	0.994168
		0.115663	6.46209
		0.116047	0
		0.116431	2.48542
		0.116815	5.46792
		0.117199	11.4329
		0.117583	12.4271
		0.117967	3.47959
		0.118351	5.96501
		0.118735	3.97667
		0.119119	6.95918
		0.119503	7.45626
		0.119887	6.46209
		0.120271	0.994168
		0.120655	8.45043
		0.121039	7.45626
		0.121423	7.95334
		0.121806	5.96501
		0.12219	5.96501
		0.122574	2.9825
		0.122958	2.48542
		0.123342	4.97084
		0.123726	1.98834
		0.12411	0.497084
		0.124494	5.46792
		0.124878	9.4446
		0.125262	7.45626
		0.125646	5.46792
		0.12603	7.95334
		0.126414	-0.994138
		0.126798	-0.497069
		0.127182	1.98834
		0.127566	5.46792
		0.12795	-0.497069
		0.128334	1.98834
		0.128718	0
		0.129102	0.497084
		0.129486	0.994168
		0.12987	-0.994138
		0.130254	2.48542
		0.130638	9.94168
		0.131022	2.9825
		0.131406	4.97084
		0.13179	-0.994138
		0.132174	5.46792
		0.132558	7.95334
		0.132942	4.97084
		0.133326	3.97667
		0.13371	8.94751
		0.134094	4.47376
		0.134478	5.46792
		0.134862	5.96501
		0.135246	6.46209
		0.13563	10.4388
		0.136013	4.47376
		0.136397	1.98834
		0.136781	0.497084
		0.137165	10.9359
		0.137549	0.497084
		0.137933	4.47376
		0.138317	9.94168
		0.138701	4.97084
		0.139085	1.98834
		0.139469	0
		0.139853	1.49125
		0.140237	0.994168
		0.140621	-2.48534
		0.141005	-1.98828
		0.141389	-2.48534
		0.141773	3.97667
		0.142157	3.47959
		0.142541	0.497084
		0.142925	5.96501
		0.143309	1.98834
		0.143693	0.994168
		0.144077	7.45626
		0.144461	-3.47948
		0.144845	1.49125
		0.145229	0.994168
		0.145613	1.98834
		0.145997	0.994168
		0.146381	3.97667
		0.146765	2.9825
		0.147149	1.49125
		0.147533	2.9825
		0.147917	-1.49121
		0.148301	4.47376
		0.148685	2.48542
		0.149069	0.994168
		0.149453	2.48542
		0.149837	3.97667
		0.15022	4.47376
		0.150604	9.4446
		0.150988	3.97667
		0.151372	1.98834
		0.151756	4.97084
		0.15214	7.45626
		0.152524	5.96501
		0.152908	6.46209
		0.153292	6.95918
		0.153676	5.96501
		0.15406	2.48542
		0.154444	5.46792
		0.154828	2.9825
		0.155212	-1.49121
		0.155596	-0.994138
		0.15598	13.4213
		0.156364	4.97084
		0.156748	4.97084
		0.157132	4.97084
		0.157516	2.9825
		0.1579	7.95334
		0.158284	6.46209
		0.158668	-2.48534
		0.159052	1.98834
		0.159436	4.97084
		0.15982	-5.46776
		0.160204	0.994168
		0.160588	1.98834
		0.160972	0.497084
		0.161356	6.46209
		0.16174	0.497084
		0.162124	-1.49121
		0.162508	0.497084
		0.162892	6.46209
		0.163276	-1.49121
		0.16366	-0.994138
		0.164044	0.994168
		0.164427	-5.96483
		0.164811	-1.98828
		0.165195	1.98834
		0.165579	2.9825
		0.165963	3.47959
		0.166347	0
		0.166731	1.49125
		0.167115	4.47376
		0.167499	4.47376
		0.167883	1.49125
		0.168267	-0.497069
		0.168651	1.49125
		0.169035	-1.98828
		0.169419	-2.48534
		0.169803	5.46792
		0.170187	-0.994138
		0.170571	2.48542
		0.170955	0
		0.171339	-5.46776
		0.171723	-3.47948
		0.172107	-0.497069
		0.172491	-0.994138
		0.172875	-3.47948
		0.173259	-3.47948
		0.173643	-1.49121
		0.174027	2.9825
		0.174411	-0.497069
		0.174795	-1.49121
		0.175179	0
		0.175563	1.49125
		0.175947	0.497084
		0.176331	-3.97655
		0.176715	1.49125
		0.177099	5.96501
		0.177483	2.48542
		0.177867	1.49125
		0.178251	-1.49121
		0.178635	0
		0.179018	0.497084
		0.179402	2.9825
		0.179786	4.47376
		0.18017	2.48542
		0.180554	3.47959
		0.180938	-1.98828
		0.181322	-3.47948
		0.181706	-0.994138
		0.18209	6.95918
		0.182474	4.47376
		0.182858	-0.497069
		0.183242	3.47959
		0.183626	2.9825
		0.18401	-3.97655
		0.184394	1.98834
		0.184778	4.97084
		0.185162	2.48542
		0.185546	0.497084
		0.18593	2.9825
		0.186314	3.47959
		0.186698	3.47959
		0.187082	4.47376
		0.187466	1.49125
		0.18785	2.48542
		0.188234	3.97667
		0.188618	3.97667
		0.189002	2.48542
		0.189386	1.98834
		0.18977	3.97667
		0.190154	3.47959
		0.190538	3.97667
		0.190922	0.994168
		0.191306	7.45626
		0.19169	3.47959
		0.192074	8.94751
		0.192458	7.45626
		0.192842	6.95918
		0.193225	2.48542
		0.193609	3.47959
		0.193993	-1.98828
		0.194377	-0.994138
		0.194761	0.994168
		0.195145	4.47376
		0.195529	5.46792
		0.195913	5.46792
		0.196297	4.47376
		0.196681	3.47959
		0.197065	5.96501
		0.197449	7.95334
		0.197833	5.46792
		0.198217	4.97084
		0.198601	7.45626
		0.198985	2.48542
		0.199369	7.45626
		0.199753	4.97084
		0.200137	3.47959
		0.200521	10.4388
		0.200905	6.46209
		0.201289	5.46792
		0.201673	0.994168
		0.202057	-2.98241
		0.202441	3.97667
		0.202825	0
		0.203209	-1.49121
		0.203593	4.97084
		0.203977	3.97667
		0.204361	-0.497069
		0.204745	8.45043
		0.205129	3.97667
		0.205513	5.96501
		0.205897	3.47959
		0.206281	9.4446
		0.206665	5.96501
		0.207049	1.98834
		0.207432	1.98834
		0.207816	4.47376
		0.2082	2.48542
		0.208584	10.9359
		0.208968	9.4446
		0.209352	6.95918
		0.209736	-0.497069
		0.21012	0.994168
		0.210504	0
		0.210888	0.497084
		0.211272	2.48542
		0.211656	0
		0.21204	1.98834
		0.212424	10.4388
		0.212808	5.96501
		0.213192	5.96501
		0.213576	3.97667
		0.21396	1.98834
		0.214344	4.97084
		0.214728	-0.497069
		0.215112	1.98834
		0.215496	3.47959
		0.21588	3.47959
		0.216264	6.46209
		0.216648	3.47959
		0.217032	7.95334
		0.217416	6.46209
		0.2178	3.97667
		0.218184	6.95918
		0.218568	7.45626
		0.218952	4.97084
		0.219336	6.46209
		0.21972	5.96501
		0.220104	9.94168
		0.220488	6.95918
		0.220872	3.47959
		0.221256	8.45043
		0.221639	1.98834
		0.222023	4.47376
		0.222407	-4.97069
		0.222791	1.49125
		0.223175	-0.497069
		0.223559	1.98834
		0.223943	2.9825
		0.224327	0.497084
		0.224711	2.48542
		0.225095	1.98834
		0.225479	5.96501
		0.225863	4.97084
		0.226247	2.9825
		0.226631	7.95334
		0.227015	7.45626
		0.227399	1.49125
		0.227783	13.9184
		0.228167	0
		0.228551	5.46792
		0.228935	0.497084
		0.229319	4.97084
		0.229703	9.4446
		0.230087	0.497084
		0.230471	-0.497069
		0.230855	4.97084
		0.231239	5.96501
		0.231623	2.48542
		0.232007	-1.49121
		0.232391	0.497084
		0.232775	4.47376
		0.233159	0.497084
		0.233543	-1.49121
		0.233927	3.97667
		0.234311	0
		0.234695	-8.45017
		0.235079	-4.97069
		0.235463	-2.48534
		0.235846	0.994168
		0.23623	-3.47948
		0.236614	-5.96483
		0.236998	0
		0.237382	1.49125
		0.237766	2.9825
		0.23815	2.48542
		0.238534	-4.47362
		0.238918	-1.49121
		0.239302	-0.497069
		0.239686	0
		0.24007	-2.48534
		0.240454	-4.97069
		0.240838	3.47959
		0.241222	-1.49121
		0.241606	3.97667
		0.24199	2.9825
		0.242374	2.9825
		0.242758	2.48542
		0.243142	2.48542
		0.243526	5.46792
		0.24391	2.9825
		0.244294	0
		0.244678	4.47376
		0.245062	8.45043
		0.245446	-0.497069
		0.24583	2.48542
		0.246214	1.98834
		0.246598	0.497084
		0.246982	1.49125
		0.247366	4.97084
		0.24775	4.97084
		0.248134	3.97667
		0.248518	3.47959
		0.248902	5.96501
		0.249286	1.98834
		0.24967	9.4446
		0.250054	5.96501
		0.250437	4.47376
		0.250821	2.9825
		0.251205	3.97667
		0.251589	0.994168
		0.251973	1.98834
		0.252357	3.97667
		0.252741	0
		0.253125	7.45626
		0.253509	-1.98828
		0.253893	6.46209
		0.254277	-2.48534
		0.254661	3.47959
		0.255045	-1.98828
		0.255429	6.95918
		0.255813	-1.49121
		0.256197	3.47959
		0.256581	4.47376
		0.256965	1.98834
		0.257349	5.96501
		0.257733	-1.49121
		0.258117	5.96501
		0.258501	2.9825
		0.258885	-2.48534
		0.259269	-1.49121
		0.259653	0
		0.260037	8.45043
		0.260421	7.45626
		0.260805	2.9825
		0.261189	-3.97655
		0.261573	-10.9355
		0.261957	1.49125
		0.262341	-0.994138
		0.262725	0
		0.263109	0
		0.263493	7.45626
		0.263877	0
		0.264261	3.47959
		0.264644	-1.98828
		0.265028	0.497084
		0.265412	-3.97655
		0.265796	-4.47362
		0.26618	3.97667
		0.266564	1.49125
		0.266948	4.97084
		0.267332	0.497084
		0.267716	3.47959
		0.2681	0.994168
		0.268484	-0.994138
		0.268868	-0.497069
		0.269252	0
		0.269636	8.45043
		0.27002	4.97084
		0.270404	4.47376
		0.270788	-0.497069
		0.271172	2.48542
		0.271556	0
		0.27194	7.95334
		0.272324	3.97667
		0.272708	4.97084
		0.273092	3.47959
		0.273476	4.97084
		0.27386	1.49125
		0.274244	6.95918
		0.274628	3.47959
		0.275012	6.95918
		0.275396	5.96501
		0.27578	1.49125
		0.276164	0.497084
		0.276548	1.98834
		0.276932	1.98834
		0.277316	-0.994138
		0.2777	3.97667
		0.278084	2.9825
		0.278468	4.47376
		0.278851	5.46792
		0.279235	0
		0.279619	1.49125
		0.280003	3.97667
		0.280387	3.97667
		0.280771	1.98834
		0.281155	-3.47948
		0.281539	0.497084
		0.281923	-0.497069
		0.282307	7.45626
		0.282691	0
		0.283075	0.994168
		0.283459	4.47376
		0.283843	8.94751
		0.284227	5.96501
		0.284611	0
		0.284995	2.48542
		0.285379	6.95918
		0.285763	3.47959
		0.286147	-2.98241
		0.286531	0.497084
		0.286915	0.994168
		0.287299	-1.98828
		0.287683	6.46209
		0.288067	0.497084
		0.288451	-0.497069
		0.288835	2.48542
		0.289219	1.98834
		0.289603	5.96501
		0.289987	-1.49121
		0.290371	1.98834
		0.290755	2.48542
		0.291139	-3.97655
		0.291523	0
		0.291907	3.97667
		0.292291	3.47959
		0.292675	4.97084
		0.293058	-3.47948
		0.293442	1.98834
		0.293826	-0.994138
		0.29421	0.497084
		0.294594	-0.994138
		0.294978	2.9825
		0.295362	3.97667
		0.295746	2.9825
		0.29613	1.49125
		0.296514	0.497084
		0.296898	-3.97655
		0.297282	2.9825
		0.297666	-1.49121
		0.29805	1.98834
		0.298434	3.47959
		0.298818	0.994168
		0.299202	5.96501
		0.299586	3.97667
		0.29997	3.97667
		0.300354	3.97667
		0.300738	4.97084
		0.301122	0.497084
		0.301506	4.47376
		0.30189	3.97667
		0.302274	1.49125
		0.302658	2.48542
		0.303042	4.97084
		0.303426	5.96501
		0.30381	-1.49121
		0.304194	0
		0.304578	1.98834
		0.304962	1.98834
		0.305346	2.48542
		0.30573	-2.48534
		0.306114	1.98834
		0.306498	-0.994138
		0.306882	8.45043
		0.307265	4.97084
		0.307649	1.49125
		0.308033	-0.497069
		0.308417	5.46792
		0.308801	-0.994138
		0.309185	6.95918
		0.309569	1.49125
		0.309953	3.97667
		0.310337	0.994168
		0.310721	0.497084
		0.311105	4.47376
		0.311489	1.49125
		0.311873	-0.497069
		0.312257	-1.49121
		0.312641	0
		0.313025	1.49125
		0.313409	0.994168
		0.313793	-0.994138
		0.314177	3.47959
		0.314561	1.98834
		0.314945	-3.97655
		0.315329	3.97667
		0.315713	5.96501
		0.316097	4.97084
		0.316481	1.98834
		0.316865	-3.47948
		0.317249	-0.994138
		0.317633	2.48542
		0.318017	4.47376
		0.318401	2.48542
		0.318785	1.98834
		0.319169	4.47376
		0.319553	4.97084
		0.319937	7.95334
		0.320321	4.47376
		0.320705	7.45626
		0.321089	4.97084
		0.321473	6.46209
		0.321856	3.97667
		0.32224	0.994168
		0.322624	6.46209
		0.323008	0.994168
		0.323392	4.47376
		0.323776	5.96501
		0.32416	7.95334
		0.324544	4.47376
		0.324928	0
		0.325312	-0.994138
		0.325696	3.47959
		0.32608	0.994168
		0.326464	1.98834
		0.326848	4.47376
		0.327232	0.994168
		0.327616	0.497084
		0.328	-0.994138
		0.328384	0.994168
		0.328768	-4.47362
		0.329152	-0.497069
		0.329536	0
		0.32992	6.46209
		0.330304	1.49125
		0.330688	0.497084
		0.331072	-1.98828
		0.331456	1.98834
		0.33184	1.49125
		0.332224	2.48542
		0.332608	-0.497069
		0.332992	-4.97069
		0.333376	-0.497069
		0.33376	-5.96483
		0.334144	0.994168
		0.334528	-1.98828
		0.334912	2.48542
		0.335296	0
		0.33568	3.47959
		0.336063	1.49125
		0.336447	6.46209
		0.336831	4.47376
		0.337215	4.97084
		0.337599	1.98834
		0.337983	6.46209
		0.338367	0
		0.338751	3.47959
		0.339135	6.46209
		0.339519	5.46792
		0.339903	6.46209
		0.340287	0
		0.340671	0.994168
		0.341055	-1.49121
		0.341439	0.497084
		0.341823	0
		0.342207	4.47376
		0.342591	-2.48534
		0.342975	1.49125
		0.343359	-3.47948
		0.343743	-0.497069
		0.344127	4.47376
		0.344511	5.96501
		0.344895	-3.97655
		0.345279	1.98834
		0.345663	-5.46776
		0.346047	7.95334
		0.346431	0
		0.346815	4.47376
		0.347199	-0.994138
		0.347583	-0.497069
		0.347967	-1.98828
		0.348351	2.9825
		0.348735	-3.97655
		0.349119	1.98834
		0.349503	-2.98241
		0.349887	-2.48534
		0.35027	2.9825
		0.350654	-7.45603
		0.351038	-2.98241
		0.351422	-6.95896
		0.351806	-7.45603
		0.35219	0
		0.352574	6.46209
		0.352958	-3.47948
		0.353342	-1.98828
		0.353726	-1.49121
		0.35411	3.47959
		0.354494	5.46792
		0.354878	0.497084
		0.355262	0
		0.355646	2.48542
		0.35603	2.48542
		0.356414	-1.49121
		0.356798	0
		0.357182	1.98834
		0.357566	0
		0.35795	0.497084
		0.358334	-2.98241
		0.358718	-1.49121
		0.359102	0
		0.359486	-2.48534
		0.35987	4.47376
		0.360254	-0.497069
		0.360638	-0.994138
		0.361022	0
		0.361406	0
		0.36179	-3.47948
		0.362174	-6.4619
		0.362558	0
		0.362942	-0.994138
		0.363326	-4.47362
		0.36371	-6.95896
		0.364094	-2.98241
		0.364477	0
		0.364861	-2.98241
		0.365245	-3.47948
		0.365629	0.497084
		0.366013	-2.48534
		0.366397	-4.97069
		0.366781	-4.47362
		0.367165	-0.994138
		0.367549	-0.994138
		0.367933	-2.98241
		0.368317	-2.98241
		0.368701	-1.49121
		0.369085	0.994168
		0.369469	-4.97069
		0.369853	-5.96483
		0.370237	-5.96483
		0.370621	-3.47948
		0.371005	1.49125
		0.371389	-1.98828
		0.371773	-3.47948
		0.372157	0.994168
		0.372541	-3.97655
		0.372925	-4.47362
		0.373309	-3.47948
		0.373693	0.497084
		0.374077	1.49125
		0.374461	0
		0.374845	5.46792
		0.375229	4.47376
		0.375613	0
		0.375997	1.49125
		0.376381	0.994168
		0.376765	1.49125
		0.377149	-1.49121
		0.377533	-3.97655
		0.377917	-0.994138
		0.378301	-1.98828
		0.378684	-0.497069
		0.379068	0.994168
		0.379452	2.48542
		0.379836	-2.98241
		0.38022	-9.94138
		0.380604	-14.415
		0.380988	1.98834
		0.381372	1.49125
		0.381756	4.47376
		0.38214	-0.994138
		0.382524	0
		0.382908	-1.49121
		0.383292	-3.47948
		0.383676	0
		0.38406	-3.97655
		0.384444	0
		0.384828	0
		0.385212	1.49125
		0.385596	0.497084
		0.38598	-0.994138
		0.386364	-3.47948
		0.386748	1.49125
		0.387132	-0.497069
		0.387516	2.9825
		0.3879	-3.97655
		0.388284	1.49125
		0.388668	-3.47948
		0.389052	0.497084
		0.389436	-0.497069
		0.38982	0
		0.390204	0.994168
		0.390588	4.97084
		0.390972	0
		0.391356	7.45626
		0.39174	-1.98828
		0.392124	0
		0.392508	3.97667
		0.392892	0
		0.393275	8.94751
		0.393659	5.46792
		0.394043	0.994168
		0.394427	7.95334
		0.394811	7.95334
		0.395195	1.98834
		0.395579	9.94168
		0.395963	9.4446
		0.396347	0.994168
		0.396731	1.98834
		0.397115	3.47959
		0.397499	1.98834
		0.397883	-4.97069
		0.398267	-1.49121
		0.398651	2.48542
		0.399035	0
		0.399419	0
		0.399803	-10.4384
		0.400187	-1.98828
		0.400571	-6.95896
		0.400955	0
		0.401339	5.46792
		0.401723	3.47959
		0.402107	-5.96483
		0.402491	-2.48534
		0.402875	-4.47362
		0.403259	-2.48534
		0.403643	-1.98828
		0.404027	0
		0.404411	0.497084
		0.404795	0
		0.405179	1.98834
		0.405563	-1.49121
		0.405947	3.47959
		0.406331	-7.45603
		0.406715	4.97084
		0.407099	-1.49121
		0.407482	0
		0.407866	-2.48534
		0.40825	0.497084
		0.408634	-0.994138
		0.409018	1.49125
		0.409402	-3.97655
		0.409786	3.47959
		0.41017	0.994168
		0.410554	-4.47362
		0.410938	-0.497069
		0.411322	-8.45017
		0.411706	1.98834
		0.41209	0.994168
		0.412474	0.497084
		0.412858	-9.94138
		0.413242	1.98834
		0.413626	-2.98241
		0.41401	-2.48534
		0.414394	-1.49121
		0.414778	-4.47362
		0.415162	-0.497069
		0.415546	-4.47362
		0.41593	-4.97069
		0.416314	-1.98828
		0.416698	3.97667
		0.417082	6.46209
		0.417466	4.47376
		0.41785	0.994168
		0.418234	-5.46776
		0.418618	-0.497069
		0.419002	-2.48534
		0.419386	-0.994138
		0.41977	2.9825
		0.420154	-4.47362
		0.420538	-4.47362
		0.420922	-2.98241
		0.421306	2.9825
		0.421689	3.47959
		0.422073	3.47959
		0.422457	-3.47948
		0.422841	0
		0.423225	-2.48534
		0.423609	0
		0.423993	-5.96483
		0.424377	-1.98828
		0.424761	-4.97069
		0.425145	-2.48534
		0.425529	-2.48534
		0.425913	-0.497069
		0.426297	1.98834
		0.426681	-5.46776
		0.427065	-9.44431
		0.427449	-0.994138
		0.427833	-10.9355
		0.428217	-1.98828
		0.428601	-8.94724
		0.428985	-1.98828
		0.429369	0.994168
		0.429753	0.994168
		0.430137	-6.4619
		0.430521	-4.47362
		0.430905	-3.97655
		0.431289	-0.497069
		0.431673	-0.994138
		0.432057	-1.98828
		0.432441	-5.46776
		0.432825	-3.47948
		0.433209	-4.47362
		0.433593	-6.4619
		0.433977	-6.4619
		0.434361	-8.45017
		0.434745	-10.9355
		0.435129	-8.94724
		0.435513	-7.9531
		0.435896	-3.47948
		0.43628	-8.45017
		0.436664	0.497084
		0.437048	-8.45017
		0.437432	-3.47948
		0.437816	-4.97069
		0.4382	-4.97069
		0.438584	-6.4619
		0.438968	-3.97655
		0.439352	-12.9238
		0.439736	-4.47362
		0.44012	-8.94724
		0.440504	-6.4619
		0.440888	-8.94724
		0.441272	-9.94138
		0.441656	-4.97069
		0.44204	-6.95896
		0.442424	-6.95896
		0.442808	-7.9531
		0.443192	-7.45603
		0.443576	-3.97655
		0.44396	-2.98241
		0.444344	-1.49121
		0.444728	-10.4384
		0.445112	-1.49121
		0.445496	-5.46776
		0.44588	-7.45603
		0.446264	-13.9179
		0.446648	-6.95896
		0.447032	-10.9355
		0.447416	-8.45017
		0.4478	-6.4619
		0.448184	-5.96483
		0.448568	-2.48534
		0.448952	-6.95896
		0.449336	-8.94724
		0.44972	-6.4619
		0.450103	-5.96483
		0.450487	1.49125
		0.450871	-5.46776
		0.451255	-4.97069
		0.451639	1.98834
		0.452023	-2.48534
		0.452407	0.497084
		0.452791	-4.97069
		0.453175	1.98834
		0.453559	-9.44431
		0.453943	-5.46776
		0.454327	-2.48534
		0.454711	-4.97069
		0.455095	-0.994138
		0.455479	-1.49121
		0.455863	-3.47948
		0.456247	3.97667
		0.456631	-2.98241
		0.457015	-6.95896
		0.457399	-1.49121
		0.457783	-5.46776
		0.458167	-0.994138
		0.458551	-6.4619
		0.458935	-6.95896
		0.459319	-10.9355
		0.459703	2.9825
		0.460087	-9.94138
		0.460471	-3.47948
		0.460855	-5.46776
		0.461239	0
		0.461623	-10.4384
		0.462007	-7.9531
		0.462391	-2.98241
		0.462775	-1.98828
		0.463159	-7.45603
		0.463543	-7.9531
		0.463927	-10.4384
		0.464311	0
		0.464694	-9.94138
		0.465078	-3.97655
		0.465462	-8.94724
		0.465846	-4.97069
		0.46623	-8.94724
		0.466614	-6.95896
		0.466998	-4.97069
		0.467382	-13.9179
		0.467766	-11.4326
		0.46815	-13.9179
		0.468534	-5.96483
		0.468918	-4.47362
		0.469302	-6.4619
		0.469686	-1.49121
		0.47007	-4.47362
		0.470454	-2.48534
		0.470838	-2.48534
		0.471222	-4.97069
		0.471606	-6.95896
		0.47199	-4.47362
		0.472374	-11.9297
		0.472758	-7.45603
		0.473142	-10.4384
		0.473526	-6.4619
		0.47391	-14.415
		0.474294	-5.46776
		0.474678	-16.4033
		0.475062	-9.94138
		0.475446	-9.44431
		0.47583	-10.9355
		0.476214	-11.4326
		0.476598	-12.4267
		0.476982	-9.44431
		0.477366	-6.4619
		0.47775	-9.44431
		0.478134	-3.47948
		0.478518	-7.9531
		0.478901	-0.497069
		0.479285	-9.44431
		0.479669	-8.94724
		0.480053	-2.48534
		0.480437	0
		0.480821	3.97667
		0.481205	-1.49121
		0.481589	5.96501
		0.481973	-4.97069
		0.482357	-5.46776
		0.482741	-4.47362
		0.483125	-0.994138
		0.483509	0
		0.483893	0.994168
		0.484277	0
		0.484661	-1.49121
		0.485045	-1.49121
		0.485429	0.497084
		0.485813	-4.47362
		0.486197	-3.97655
		0.486581	-0.497069
		0.486965	0.994168
		0.487349	-5.46776
		0.487733	-3.47948
		0.488117	0
		0.488501	-0.497069
		0.488885	-8.45017
		0.489269	-4.47362
		0.489653	-4.47362
		0.490037	1.98834
		0.490421	-4.47362
		0.490805	0
		0.491189	0.497084
		0.491573	-0.994138
		0.491957	-0.994138
		0.492341	0
		0.492725	-2.48534
		0.493108	3.47959
		0.493492	1.98834
		0.493876	-0.994138
		0.49426	-0.994138
		0.494644	-0.497069
		0.495028	-0.497069
		0.495412	-3.97655
		0.495796	-4.97069
		0.49618	-4.47362
		0.496564	-1.98828
		0.496948	-2.98241
		0.497332	-5.46776
		0.497716	-4.47362
		0.4981	-4.97069
		0.498484	-2.98241
		0.498868	1.98834
		0.499252	-5.46776
		0.499636	-9.44431
		0.50002	-6.95896
		0.500404	-6.95896
		0.500788	-3.97655
		0.501172	-11.4326
		0.501556	-2.48534
		0.50194	-6.4619
		0.502324	-9.44431
		0.502708	-2.48534
		0.503092	-8.45017
		0.503476	-7.9531
		0.50386	-10.4384
		0.504244	-20.8769
		0.504628	-6.95896
		0.505012	-6.4619
		0.505396	-10.9355
		0.50578	-7.45603
		0.506164	-10.9355
		0.506548	-4.47362
		0.506932	-4.97069
		0.507315	-3.97655
		0.507699	-3.47948
		0.508083	-11.9297
		0.508467	-7.9531
		0.508851	-7.9531
		0.509235	-4.97069
		0.509619	2.9825
		0.510003	2.48542
		0.510387	5.96501
		0.510771	0
		0.511155	0.497084
		0.511539	-1.49121
		0.511923	-1.98828
		0.512307	0
		0.512691	-6.95896
		0.513075	-4.97069
		0.513459	-9.44431
		0.513843	-10.4384
		0.514227	-5.46776
		0.514611	-1.98828
		0.514995	-8.94724
		0.515379	-4.47362
		0.515763	-1.98828
		0.516147	-0.994138
		0.516531	-1.98828
		0.516915	-7.9531
		0.517299	-4.97069
		0.517683	-2.48534
		0.518067	0
		0.518451	-8.94724
		0.518835	-2.48534
		0.519219	-0.994138
		0.519603	-0.994138
		0.519987	-8.45017
		0.520371	-2.98241
		0.520755	-7.9531
		0.521139	-0.994138
		0.521523	1.49125
		0.521906	-5.46776
		0.52229	-7.9531
		0.522674	-3.97655
		0.523058	-4.47362
		0.523442	-3.47948
		0.523826	-4.97069
		0.52421	-2.48534
		0.524594	-1.49121
		0.524978	-4.97069
		0.525362	-18.8886
		0.525746	-26.3447
		0.52613	-23.8593
		0.526514	-19.8828
		0.526898	-23.3622
		0.527282	-25.8476
		0.527666	-21.871
		0.52805	-24.8534
		0.528434	-26.3447
		0.528818	-25.3505
		0.529202	-22.3681
		0.529586	-25.8476
		0.52997	-21.374
		0.530354	-26.8417
		0.530738	-23.3622
		0.531122	-22.3681
		0.531506	-23.3622
		0.53189	-27.3388
		0.532274	-31.3153
		0.532658	-25.3505
		0.533042	-22.3681
		0.533426	-22.8652
		0.53381	-25.8476
		0.534194	-21.374
		0.534578	-19.8828
		0.534962	-21.374
		0.535346	-24.3564
		0.53573	-24.8534
		0.536113	-27.8359
		0.536497	-23.3622
		0.536881	-26.3447
		0.537265	-25.3505
		0.537649	-20.8769
		0.538033	-22.3681
		0.538417	-22.8652
		0.538801	-23.3622
		0.539185	-20.3798
		0.539569	-17.3974
		0.539953	-25.3505
		0.540337	-19.8828
		0.540721	-20.8769
		0.541105	-25.3505
		0.541489	-20.3798
		0.541873	-16.9003
		0.542257	-22.3681
		0.542641	-24.3564
		0.543025	-18.8886
		0.543409	-20.8769
		0.543793	-19.3857
		0.544177	-20.3798
		0.544561	-22.8652
		0.544945	-22.3681
		0.545329	-22.3681
		0.545713	-24.3564
		0.546097	-19.3857
		0.546481	-21.374
		0.546865	-24.3564
		0.547249	-20.8769
		0.547633	-24.8534
		0.548017	-23.8593
		0.548401	-25.8476
		0.548785	-17.3974
		0.549169	-21.374
		0.549553	-19.8828
		0.549937	-24.3564
		0.55032	-20.3798
		0.550704	-21.871
		0.551088	-25.3505
		0.551472	-22.3681
		0.551856	-26.3447
		0.55224	-16.9003
		0.552624	-30.3212
		0.553008	-19.3857
		0.553392	-28.83
		0.553776	-22.3681
		0.55416	-18.8886
		0.554544	-20.8769
		0.554928	-19.8828
		0.555312	-28.83
		0.555696	-26.3447
		0.55608	-19.8828
		0.556464	-24.3564
		0.556848	-22.3681
		0.557232	-22.8652
		0.557616	-23.3622
		0.558	-24.3564
		0.558384	-22.3681
		0.558768	-24.3564
		0.559152	-24.3564
		0.559536	-20.8769
		0.55992	-23.3622
		0.560304	-23.3622
		0.560688	-22.8652
		0.561072	-24.3564
		0.561456	-8.45017
		0.56184	-7.45603
		0.562224	-5.96483
		0.562608	-6.95896
		0.562992	-8.45017
		0.563376	-2.98241
		0.56376	-6.95896
		0.564144	-7.9531
		0.564527	-4.47362
		0.564911	-7.9531
		0.565295	-7.9531
		0.565679	-6.4619
		0.566063	-3.47948
		0.566447	-6.95896
		0.566831	-3.47948
		0.567215	-1.49121
		0.567599	-3.47948
		0.567983	-3.97655
		0.568367	5.46792
		0.568751	-6.4619
		0.569135	-3.97655
		0.569519	-3.97655
		0.569903	-2.98241
		0.570287	-2.48534
		0.570671	-10.4384
		0.571055	-9.44431
		0.571439	-1.98828
		0.571823	0
		0.572207	-2.98241
		0.572591	-6.95896
		0.572975	-5.46776
		0.573359	0.994168
		0.573743	1.49125
		0.574127	-1.98828
		0.574511	-4.97069
		0.574895	0
		0.575279	-4.97069
		0.575663	-0.994138
		0.576047	-3.47948
		0.576431	0.994168
		0.576815	-6.95896
		0.577199	-6.4619
		0.577583	-9.44431
		0.577967	-3.97655
		0.578351	-0.497069
		0.578734	0.994168
		0.579118	-2.98241
		0.579502	-3.97655
		0.579886	-5.96483
		0.58027	-2.48534
		0.580654	3.97667
		0.581038	-6.95896
		0.581422	-6.95896
		0.581806	-1.49121
		0.58219	-3.97655
		0.582574	-1.49121
		0.582958	-10.4384
		0.583342	-1.49121
		0.583726	-11.9297
		0.58411	-5.96483
		0.584494	-9.44431
		0.584878	-9.44431
		0.585262	-10.9355
		0.585646	-6.4619
		0.58603	-9.44431
		0.586414	-4.47362
		0.586798	-4.47362
		0.587182	0.497084
		0.587566	-11.9297
		0.58795	0
		0.588334	-4.47362
		0.588718	-5.46776
		0.589102	-0.497069
		0.589486	0.994168
		0.58987	-1.49121
		0.590254	-6.95896
		0.590638	-4.97069
		0.591022	1.98834
		0.591406	-6.95896
		0.59179	-0.497069
		0.592174	-4.47362
		0.592558	-1.98828
		0.592942	-3.47948
		0.593325	0
		0.593709	-5.46776
		0.594093	-3.47948
		0.594477	-7.9531
		0.594861	-8.45017
		0.595245	-4.97069
		0.595629	-3.97655
		0.596013	-3.97655
		0.596397	-7.45603
		0.596781	-2.48534
		0.597165	-8.45017
		0.597549	-4.97069
		0.597933	-5.96483
		0.598317	-4.47362
		0.598701	-3.47948
		0.599085	0.994168
		0.599469	-4.47362
		0.599853	0
		0.600237	-4.47362
		0.600621	-6.4619
		0.601005	-0.994138
		0.601389	-3.47948
		0.601773	0
		0.602157	-2.98241
		0.602541	0.994168
		0.602925	3.47959
		0.603309	-0.994138
		0.603693	-3.47948
		0.604077	-1.49121
		0.604461	0
		0.604845	-10.4384
		0.605229	-6.4619
		0.605613	-6.4619
		0.605997	-4.97069
		0.606381	-9.44431
		0.606765	-5.96483
		0.607149	-1.98828
		0.607532	-6.4619
		0.607916	-2.48534
		0.6083	-5.96483
		0.608684	-6.4619
		0.609068	-2.48534
		0.609452	-0.497069
		0.609836	-6.95896
		0.61022	-12.9238
		0.610604	0
		0.610988	-3.97655
		0.611372	-6.95896
		0.611756	-8.45017
		0.61214	-6.95896
		0.612524	-3.97655
		0.612908	-0.994138
		0.613292	-2.48534
		0.613676	-2.98241
		0.61406	-0.994138
		0.614444	-0.994138
		0.614828	-3.47948
		0.615212	0
		0.615596	2.9825
		0.61598	-0.994138
		0.616364	3.47959
		0.616748	0.497084
		0.617132	-0.497069
		0.617516	0
		0.6179	-1.98828
		0.618284	-4.97069
		0.618668	-7.45603
		0.619052	-6.4619
		0.619436	-6.4619
		0.61982	-8.94724
		0.620204	-5.96483
		0.620588	-2.48534
		0.620972	0.994168
		0.621356	-5.96483
		0.621739	-5.46776
		0.622123	-3.97655
		0.622507	-0.994138
		0.622891	-5.96483
		0.623275	2.48542
		0.623659	-8.94724
		0.624043	-6.4619
		0.624427	-7.9531
		0.624811	-3.97655
		0.625195	-5.46776
		0.625579	5.96501
		0.625963	-8.94724
		0.626347	-1.98828
		0.626731	-12.4267
		0.627115	-8.45017
		0.627499	-5.46776
		0.627883	-7.9531
		0.628267	-2.98241
		0.628651	-8.45017
		0.629035	-2.98241
		0.629419	-2.48534
		0.629803	-7.45603
		0.630187	-3.47948
		0.630571	-3.47948
		0.630955	0
		0.631339	-4.97069
		0.631723	-6.95896
		0.632107	-2.48534
		0.632491	-1.49121
		0.632875	-3.97655
		0.633259	-6.95896
		0.633643	0.497084
		0.634027	-2.98241
		0.634411	-0.994138
		0.634795	-5.96483
		0.635179	0.497084
		0.635563	-2.48534
		0.635946	-4.97069
		0.63633	-5.96483
		0.636714	-2.48534
		0.637098	-2.98241
		0.637482	-3.97655
		0.637866	-2.98241
		0.63825	-2.98241
		0.638634	-3.97655
		0.639018	-6.4619
		0.639402	-6.4619
		0.639786	-4.47362
		0.64017	-4.47362
		0.640554	-6.4619
		0.640938	-6.4619
		0.641322	-3.47948
		0.641706	-5.96483
		0.64209	-0.497069
		0.642474	3.97667
		0.642858	-0.994138
		0.643242	-0.497069
		0.643626	-3.97655
		0.64401	1.49125
		0.644394	-5.96483
		0.644778	7.45626
		0.645162	-2.98241
		0.645546	1.98834
		0.64593	-0.994138
		0.646314	3.97667
		0.646698	-0.994138
		0.647082	1.49125
		0.647466	-2.48534
		0.64785	-2.98241
		0.648234	-2.48534
		0.648618	0
		0.649002	-3.97655
		0.649386	-0.994138
		0.64977	4.97084
		0.650153	-1.49121
		0.650537	-0.497069
		0.650921	-5.96483
		0.651305	-1.49121
		0.651689	-7.45603
		0.652073	0
		0.652457	-2.98241
		0.652841	-0.497069
		0.653225	3.47959
		0.653609	-3.47948
		0.653993	-4.47362
		0.654377	-2.48534
		0.654761	-5.96483
		0.655145	2.48542
		0.655529	-0.497069
		0.655913	-0.994138
		0.656297	1.98834
		0.656681	-8.45017
		0.657065	-1.98828
		0.657449	0.994168
		0.657833	0
		0.658217	-0.497069
		0.658601	0
		0.658985	-2.98241
		0.659369	-3.47948
		0.659753	-6.95896
		0.660137	-0.497069
		0.660521	-8.45017
		0.660905	-1.98828
		0.661289	-2.98241
		0.661673	-3.97655
		0.662057	0.994168
		0.662441	-1.98828
		0.662825	1.49125
		0.663209	-0.497069
		0.663593	-8.45017
		0.663977	-1.49121
		0.664361	-0.994138
		0.664744	4.97084
		0.665128	-3.47948
		0.665512	2.48542
		0.665896	-6.95896
		0.66628	-3.47948
		0.666664	-3.97655
		0.667048	0.994168
		0.667432	-8.94724
		0.667816	-1.49121
		0.6682	3.47959
		0.668584	-2.48534
		0.668968	-0.994138
		0.669352	2.9825
		0.669736	-3.47948
		0.67012	0
		0.670504	-0.994138
		0.670888	-2.48534
		0.671272	-2.48534
		0.671656	0.497084
		0.67204	0
		0.672424	0
		0.672808	-4.47362
		0.673192	-0.994138
		0.673576	5.96501
		0.67396	-2.98241
		0.674344	1.49125
		0.674728	-1.49121
		0.675112	0
		0.675496	-3.47948
		0.67588	0.994168
		0.676264	-2.98241
		0.676648	0
		0.677032	-2.98241
		0.677416	4.47376
		0.6778	2.9825
		0.678184	4.97084
		0.678568	-1.98828
		0.678951	-1.49121
		0.679335	4.97084
		0.679719	-6.95896
		0.680103	-3.47948
		0.680487	-5.46776
		0.680871	0
		0.681255	2.48542
		0.681639	-2.98241
		0.682023	4.97084
		0.682407	0
		0.682791	-4.47362
		0.683175	-3.97655
		0.683559	-6.4619
		0.683943	-6.4619
		0.684327	-8.94724
		0.684711	-1.49121
		0.685095	-7.9531
		0.685479	3.47959
		0.685863	1.49125
		0.686247	1.49125
		0.686631	-3.97655
		0.687015	0
		0.687399	-1.49121
		0.687783	5.96501
		0.688167	-1.49121
		0.688551	0
		0.688935	2.9825
		0.689319	-2.48534
		0.689703	0
		0.690087	-4.97069
		0.690471	0
		0.690855	0
		0.691239	-1.98828
		0.691623	-2.98241
		0.692007	-3.47948
		0.692391	6.95918
		0.692775	0
		0.693158	1.49125
		0.693542	-8.94724
		0.693926	4.47376
		0.69431	-0.497069
		0.694694	-0.497069
		0.695078	0
		0.695462	1.49125
		0.695846	-0.994138
		0.69623	0
		0.696614	-0.994138
		0.696998	-1.49121
		0.697382	-1.49121
		0.697766	3.97667
		0.69815	-0.994138
		0.698534	1.49125
		0.698918	-2.48534
		0.699302	5.46792
		0.699686	1.49125
		0.70007	3.47959
		0.700454	-4.47362
		0.700838	-0.994138
		0.701222	-2.48534
		0.701606	0.994168
		0.70199	0.497084
		0.702374	3.47959
		0.702758	6.46209
		0.703142	4.97084
		0.703526	0
		0.70391	-4.47362
		0.704294	2.48542
		0.704678	1.49125
		0.705062	4.97084
		0.705446	1.49125
		0.70583	1.49125
		0.706214	-3.97655
		0.706598	1.98834
		0.706982	-6.95896
		0.707365	-5.96483
		0.707749	-0.497069
		0.708133	0
		0.708517	0
		0.708901	-4.47362
		0.709285	-1.49121
		0.709669	0
		0.710053	-1.49121
		0.710437	-4.97069
		0.710821	-3.47948
		0.711205	-5.46776
		0.711589	-2.48534
		0.711973	-6.95896
		0.712357	0
		0.712741	-1.98828
		0.713125	-0.497069
		0.713509	-0.994138
		0.713893	0.497084
		0.714277	-4.97069
		0.714661	-0.994138
		0.715045	0.497084
		0.715429	-4.47362
		0.715813	-2.98241
		0.716197	0.497084
		0.716581	0
		0.716965	-3.97655
		0.717349	-0.497069
		0.717733	-1.98828
		0.718117	0.497084
		0.718501	3.47959
		0.718885	-3.97655
		0.719269	3.97667
		0.719653	3.97667
		0.720037	-0.994138
		0.720421	0
		0.720805	-4.47362
		0.721189	-2.98241
		0.721572	-6.95896
		0.721956	-2.48534
		0.72234	-0.497069
		0.722724	2.9825
		0.723108	0
		0.723492	-0.994138
		0.723876	-6.95896
		0.72426	-4.97069
		0.724644	-6.4619
		0.725028	1.98834
		0.725412	-10.9355
		0.725796	-4.47362
		0.72618	0.497084
		0.726564	-7.45603
		0.726948	1.49125
		0.727332	2.9825
		0.727716	-7.9531
		0.7281	-15.9062
		0.728484	-0.994138
		0.728868	-0.497069
		0.729252	-4.47362
		0.729636	-4.47362
		0.73002	-6.95896
		0.730404	-4.97069
		0.730788	4.97084
		0.731172	0.497084
		0.731556	4.47376
		0.73194	-4.97069
		0.732324	0.994168
		0.732708	0
		0.733092	2.9825
		0.733476	-4.97069
		0.73386	-0.497069
		0.734244	-5.46776
		0.734628	0.994168
		0.735012	0
		0.735396	3.47959
		0.73578	1.98834
		0.736163	-5.96483
		0.736547	-4.47362
		0.736931	-3.97655
		0.737315	-10.4384
		0.737699	-10.9355
		0.738083	-9.94138
		0.738467	-7.9531
		0.738851	1.49125
		0.739235	-3.97655
		0.739619	-1.98828
		0.740003	-4.47362
		0.740387	-5.46776
		0.740771	-4.47362
		0.741155	-11.9297
		0.741539	-7.9531
		0.741923	-7.45603
		0.742307	-6.95896
		0.742691	-6.4619
		0.743075	-7.9531
		0.743459	-1.49121
		0.743843	-3.97655
		0.744227	-2.48534
		0.744611	-0.497069
		0.744995	3.97667
		0.745379	2.48542
		0.745763	0.994168
		0.746147	4.97084
		0.746531	6.95918
		0.746915	-2.48534
		0.747299	-19.8828
		0.747683	-21.871
		0.748067	-14.9121
		0.748451	-12.9238
		0.748835	-14.9121
		0.749219	-14.9121
		0.749603	-15.4091
		0.749987	-3.47948
		0.75037	-5.46776
		0.750754	1.98834
		0.751138	2.9825
		0.751522	2.9825
		0.751906	3.47959
		0.75229	-0.497069
		0.752674	-0.497069
		0.753058	-1.49121
		0.753442	-1.98828
		0.753826	-0.994138
		0.75421	-0.994138
		0.754594	-0.497069
		0.754978	-1.98828
		0.755362	-4.47362
		0.755746	1.49125
		0.75613	-0.994138
		0.756514	-5.96483
		0.756898	0
		0.757282	2.9825
		0.757666	0.497084
		0.75805	4.97084
		0.758434	3.97667
		0.758818	4.97084
		0.759202	2.9825
		0.759586	0.994168
		0.75997	-2.48534
		0.760354	-2.48534
		0.760738	-1.49121
		0.761122	-9.94138
		0.761506	-4.47362
		0.76189	-6.4619
		0.762274	-3.97655
		0.762658	-11.9297
		0.763042	-3.47948
		0.763426	-6.4619
		0.76381	-1.49121
		0.764194	-4.47362
		0.764577	-1.49121
		0.764961	-1.98828
		0.765345	0.497084
		0.765729	-7.9531
		0.766113	-3.97655
		0.766497	-4.47362
		0.766881	1.49125
		0.767265	3.47959
		0.767649	-1.49121
[truncated: 609 more rows]

## Sheet: Fig 2
	2a							2b															2c
								Distance(nm)	Force(pN)	Distance(nm)	Force(pN)		Distance(nm)	Force(pN)	Distance(nm)	Force(pN)		Distance(nm)	Force(pN)	Distance(nm)	Force(pN)		Force(pN)	contact time(ms)
								28.1945	2.01664	0	100.832		28.1002	0	0	104.865		28.0136	-1.00829	0	109.907		14.923	2
								28.1359	2.01664	0.00512212	97.8071		28.0417	0	-0.0483509	98.8154		27.9372	-2.01658	0.0229463	107.89		15.743	2
								28.0773	2.01664	0.0280684	95.7904		28.0009	1.00832	-0.0610532	94.7821		27.8429	-4.03316	0.0637169	106.882		15.83	2
								28.0009	1.00832	0.051013	93.7738		27.9779	3.02496	-0.0381087	92.7655		27.7665	-5.04145	0.12231	106.882		15.931	2
								27.9245	0	0.0739575	91.7571		27.9194	3.02496	0.0026602	91.7571		27.7258	-4.03316	0.198727	107.89		16.166	2
								27.9015	2.01664	0.0790777	88.7322		27.8608	3.02496	0.00778042	88.7322		27.7028	-2.01658	0.239496	106.882		16.359	2
								27.8964	5.0416	0.0485494	83.6906		27.7665	1.00832	-0.0227479	83.6906		27.662	-1.00829	0.262441	104.865		16.66	2
								27.8735	7.05824	0.0536696	80.6656		27.6901	0	-0.0354519	79.6573		27.6034	-1.00829	0.285385	102.849		16.842	2
								27.8505	9.07488	0.0766141	78.649		27.6315	0	-0.0303317	76.6324		27.5448	-1.00829	0.30833	100.832		17.141	2
								27.8098	10.0832	0.117383	77.6407		27.5729	0	-0.0252114	73.6074		27.4862	-1.00829	0.31345	97.8071		17.544	2
								27.7511	10.0832	0.122503	74.6157		27.5143	0	-0.00226696	71.5907		27.4277	-1.00829	0.300746	93.7738		17.616	2
								27.6747	9.07488	0.109799	70.5824		27.4201	-2.01658	0.00285338	68.5658		27.3512	-2.01658	0.270218	88.7322		18.538	2
								27.5805	7.05824	0.132744	68.5658		27.3437	-3.02487	0.0436221	67.5575		27.3105	-1.00829	0.257514	84.6989		18.553	2
								27.4684	4.03328	0.173513	67.5575		27.2672	-4.03316	0.084391	66.5491		27.2519	-1.00829	0.262634	81.674		18.553	2
								27.392	3.02496	0.232106	67.5575		27.1908	-5.04145	0.0895112	63.5242		27.1755	-2.01658	0.267754	78.649		18.553	2
								27.3334	3.02496	0.272875	66.5491		27.1501	-4.03316	0.0589829	58.4826		27.099	-3.02487	0.25505	74.6157		18.832	2
								27.2392	1.00832	0.295819	64.5325		27.0915	-4.03316	0.0106303	52.4327		27.0404	-3.02487	0.242346	70.5824		18.928	2
								27.1627	0	0.336588	63.5242		27.0863	-1.00829	-0.00207378	48.3994		27.0353	0	0.247466	67.5575		19.742	2
								27.1042	0	0.395181	63.5242		27.0456	0	0.00304657	45.3744		26.9767	0	0.252587	64.5325		19.753	2
								27.0456	0	0.418126	61.5075		27.0048	1.00832	-0.0274818	40.3328		26.9003	-1.00829	0.239883	60.4992		20.191	2
								26.987	0	0.405422	57.4743		26.9462	1.00832	-0.0223616	37.3079		26.8595	0	0.209354	55.4576		20.274	2
								26.9462	1.00832	0.410542	54.4493		26.9233	3.02496	0.000582868	35.2912		26.7831	-1.00829	0.214475	52.4327		20.297	2
								26.8698	0	0.433486	52.4327		26.8825	4.03328	0.0948246	37.3079		26.7424	0	0.255243	51.4243		20.353	2
								26.8112	0	0.474255	51.4243		26.7882	2.01664	0.189066	39.3245		26.6838	0	0.296012	50.416		20.517	2
								26.7704	1.00832	0.532848	51.4243		26.7118	1.00832	0.283308	41.3411		26.6073	-1.00829	0.336781	49.4077		20.539	2
								26.7475	3.02496	0.555793	49.4077		26.6532	1.00832	0.324077	40.3328		26.5487	-1.00829	0.37755	48.3994		20.548	2
								26.7245	5.0416	0.578737	47.3911		26.6303	3.02496	0.400494	41.3411		26.508	0	0.418319	47.3911		20.619	2
								26.6659	5.0416	0.583858	44.3661		26.5895	4.03328	0.441263	40.3328		26.4494	0	0.459087	46.3827		20.629	2
								26.5895	4.03328	0.588978	41.3411		26.5131	3.02496	0.499856	40.3328		26.3908	0	0.482032	44.3661		20.967	2
								26.5309	4.03328	0.576274	37.3079		26.4545	3.02496	0.540625	39.3245		26.3322	0	0.504977	42.3494		21.231	2
								26.4545	3.02496	0.545746	32.2662		26.3781	2.01664	0.581394	38.3162		26.2914	1.00832	0.510097	39.3245		21.285	2
								26.3781	2.01664	0.533041	28.233		26.3195	2.01664	0.622163	37.3079		26.2507	2.01664	0.533041	37.3079		21.351	2
								26.2838	0	0.555986	26.2163		26.2609	2.01664	0.69858	38.3162		26.1921	2.01664	0.555986	35.2912		21.747	2
								26.2252	0	0.561106	23.1914		26.1845	1.00832	0.774998	39.3245		26.0978	0	0.596755	34.2829		22.012	2
								26.1845	1.00832	0.566226	20.1664		26.1259	1.00832	0.815767	38.3162		26.0214	-1.00829	0.601875	31.2579		22.052	2
								26.1615	3.02496	0.589171	18.1498		26.0673	1.00832	0.87436	38.3162		25.9628	-1.00829	0.62482	29.2413		22.179	2
								26.1386	5.0416	0.62994	17.1414		26.0444	3.02496	0.932953	38.3162		25.922	0	0.647764	27.2247		22.275	2
								26.08	5.0416	0.652884	15.1248		26.0036	4.03328	1.00937	39.3245		25.8635	0	0.724182	28.233		22.458	2
								26.0036	4.03328	0.658005	12.0998		25.8915	1.00832	1.05014	38.3162		25.8049	0	0.782775	28.233		22.552	2
								25.9272	3.02496	0.663125	9.07488		25.8151	0	1.07308	36.2995		25.7463	0	0.859192	29.2413		22.802	2
								25.8686	3.02496	0.703894	8.06656		25.7565	0	1.11385	35.2912		25.6877	0	0.953434	31.2579		22.854	2
								25.7921	2.01664	0.726838	6.04992		25.6801	-1.00829	1.11897	32.2662		25.6469	1.00832	1.0655	34.2829		22.938	2
								25.7157	1.00832	0.767607	5.0416		25.6393	0	1.12409	29.2413		25.5883	1.00832	1.15974	36.2995		22.955	2
								25.6571	1.00832	0.790552	3.02496		25.5451	-2.01658	1.11139	25.208		25.5119	0	1.23616	37.3079		23.249	2
								25.6164	2.01664	0.813496	1.00832		25.4865	-2.01658	1.13433	23.1914		25.4533	0	1.31258	38.3162		23.275	2
								25.54	1.00832	0.907738	3.02496		25.4457	-1.00829	1.19293	23.1914		25.466	4.03328	1.40682	40.3328		23.345	2
								25.4814	1.00832	0.948507	2.01664		25.4049	0	1.25152	23.1914		25.443	6.04992	1.50106	42.3494		23.443	2
								25.4049	0	1.0071	2.01664		25.3463	0	1.27446	21.1747		25.3845	6.04992	1.55965	42.3494		23.636	2
								25.3285	-1.00829	1.03004	0		25.2699	-1.00829	1.26176	17.1414		25.308	5.0416	1.60042	41.3411		23.873	2
								25.2699	-1.00829	1.08864	0		25.2113	-1.00829	1.2847	15.1248		25.2494	5.0416	1.62337	39.3245		24.719	2
								25.2292	0	1.2007	3.02496		25.1706	0	1.36112	16.1331		25.173	4.03328	1.68196	39.3245		25.154	2
								25.1706	0	1.2593	3.02496		25.1298	1.00832	1.41972	16.1331		25.1144	4.03328	1.7049	37.3079		25.702	2
								25.1654	3.02496	1.30007	2.01664		25.0534	0	1.44266	14.1165		25.0558	4.03328	1.67438	32.2662		26.07	2
								25.1603	6.04992	1.32301	0		24.977	-1.00829	1.4656	12.0998		24.9438	1.00832	1.6795	29.2413		26.07	2
								25.1017	6.04992	1.3816	0		24.9005	-2.01658	1.5242	12.0998		24.8673	0	1.66679	25.208		26.332	2
								24.9897	3.02496	1.4402	0		24.8241	-3.02487	1.60061	13.1082		24.7909	-1.00829	1.68974	23.1914		26.523	2
								24.9132	2.01664	1.53444	2.01664		24.7477	-4.03316	1.65921	13.1082		24.7502	0	1.71268	21.1747		26.801	2
								24.8368	1.00832	1.59303	2.01664		24.6891	-4.03316	1.68215	11.0915		24.6916	0	1.7178	18.1498		26.968	2
								24.7604	0	1.65162	2.01664		24.6483	-3.02487	1.72292	10.0832		24.633	0	1.74075	16.1331		27.643	2
								24.7018	0	1.72804	3.02496		24.6254	-1.00829	1.78151	10.0832		24.5922	1.00832	1.76369	14.1165		27.84	2
								24.6076	-2.01658	1.82228	5.0416		24.5846	0	1.85793	11.0915		24.5336	1.00832	1.80446	13.1082		28.174	2
								24.549	-2.01658	1.8987	6.04992		24.526	0	1.93435	12.0998		24.4572	0	1.86305	13.1082		28.302	2
								24.526	0	1.90382	3.02496		24.4674	0	1.95729	10.0832		24.363	-2.01658	1.90382	12.0998		29.185	2
								24.4674	0	1.94459	2.01664		24.4267	1.00832	1.98024	8.06656		24.2865	-3.02487	1.94459	11.0915		29.758	2
								24.391	-1.00829	1.98536	1.00832		24.3859	2.01664	2.03883	8.06656		24.2279	-3.02487	2.00318	11.0915		29.988	2
								24.3324	-1.00829	2.04395	1.00832		24.2917	0	2.11525	9.07488		24.1694	-3.02487	2.02613	9.07488		30.578	2
								24.2738	-1.00829	2.12037	2.01664		24.2152	-1.00829	2.19167	10.0832		24.1286	-2.01658	2.03125	6.04992		31.11	2
								24.2152	-1.00829	2.16114	1.00832		24.1388	-2.01658	2.23244	9.07488		24.0878	-1.00829	2.05419	4.03328		31.264	2
								24.1745	0	2.20191	0		24.0624	-3.02487	2.2732	8.06656		24.047	0	2.09496	3.02496		31.335	2
								24.0981	-1.00829	2.2605	0		24.0038	-3.02487	2.31397	7.05824		24.0241	2.01664	2.17138	4.03328		31.395	2
								24.0573	0	2.31909	0		23.9096	-5.04145	2.37257	7.05824		23.9833	3.02496	2.21215	3.02496		31.549	2
								23.9987	0	2.35986	-1.00829		23.8331	-6.04974	2.37769	4.03328		23.8891	1.00832	2.25292	2.01664		32.334	2
								23.9401	0	2.43628	0		23.7746	-6.04974	2.41845	3.02496		23.8127	0	2.29368	1.00832		32.959	2
								23.8815	0	2.49487	0		23.716	-6.04974	2.4414	1.00832		23.7362	-1.00829	2.33445	0		33.064	2
								23.7873	-2.01658	2.55347	0		23.6574	-6.04974	2.48217	0		23.6777	-1.00829	2.37522	-1.00829		33.139	2
								23.7108	-3.02487	2.62988	1.00832		23.5988	-6.04974	2.52294	-1.00829		23.6191	-1.00829	2.43382	-1.00829		34.161	2
								23.6522	-3.02487	2.67065	0		23.5402	-6.04974	2.54588	-3.02487		23.5783	0	2.49241	-1.00829		34.381	2
								23.5937	-3.02487	2.74707	1.00832		23.5172	-4.03316	2.6223	-2.01658		23.5197	0	2.56883	0		35.923	2
								23.5351	-3.02487	2.78784	0		23.4765	-3.02487	2.69872	-1.00829		23.4967	2.01664	2.64524	1.00832		36.57	2
								23.4943	-2.01658	2.88208	2.01664		23.4714	0	2.77513	0		23.4382	2.01664	2.73949	3.02496		36.876	2
								23.4714	0	2.92285	1.00832		23.4127	0	2.79808	-2.01658		23.3617	1.00832	2.79808	3.02496		37.535	2
								23.4484	2.01664	2.98144	1.00832		23.3542	0	2.83885	-3.02487		23.3031	1.00832	2.8745	4.03328		37.95	2
								23.4255	4.03328	3.05786	2.01664		23.2956	0	2.91527	-2.01658		23.2267	0	2.93309	4.03328		38.189	2
								23.3669	4.03328	3.13428	3.02496		23.237	0	2.97386	-2.01658		23.186	1.00832	2.95603	2.01664		39.703	2
								23.3261	5.0416	3.19287	3.02496		23.1784	0	3.05028	-1.00829		23.1452	2.01664	3.01463	2.01664		40.323	2
								23.2675	5.0416	3.21582	1.00832		23.1198	0	3.12669	0		23.0866	2.01664	3.09104	3.02496		41.237	2
								23.1911	4.03328	3.25658	0		23.0434	-1.00829	3.18529	0		22.9924	0	3.14964	3.02496		42.177	2
								23.0968	2.01664	3.27953	-2.01658		22.967	-2.01658	3.24388	0		22.9338	0	3.22606	4.03328		42.822	2
								23.0204	1.00832	3.3203	-3.02487		22.8727	-4.03316	3.3203	1.00832		22.8752	0	3.30247	5.0416		43.335	2
								22.944	0	3.34324	-5.04145		22.8319	-3.02487	3.36106	0		22.8166	0	3.36106	5.0416		44.401	2
								22.8498	-2.01658	3.40184	-5.04145		22.7912	-2.01658	3.40184	-1.00829		22.758	0	3.40183	4.03328		44.464	2
								22.7555	-4.03316	3.47825	-4.03316		22.7504	-1.00829	3.42478	-3.02487		22.7172	1.00832	3.40695	1.00832		44.862	2
								22.6969	-4.03316	3.55467	-3.02487		22.7096	0	3.48337	-3.02487		22.6586	1.00832	3.44772	0		45.112	2
								22.6562	-3.02487	3.66674	0		22.6867	2.01664	3.54197	-3.02487		22.6	1.00832	3.50632	0		45.118	2
								22.6154	-2.01658	3.74315	1.00832		22.6281	2.01664	3.54709	-6.04974		22.5414	1.00832	3.54709	-1.00829		45.401	2
								22.5568	-2.01658	3.81957	2.01664		22.5873	3.02496	3.53439	-10.0829		22.5007	2.01664	3.58785	-2.01658		46.284	2
								22.4982	-2.01658	3.87816	2.01664		22.5287	3.02496	3.55733	-12.0995		22.4421	2.01664	3.64645	-2.01658		47.179	2
								22.4396	-2.01658	3.95458	3.02496		22.4701	3.02496	3.58028	-14.116		22.3656	1.00832	3.74069	0		48.57	2
								22.381	-2.01658	4.04882	5.0416		22.3937	2.01664	3.6567	-13.1078		22.2892	0	3.81711	1.00832		50.579	2
								22.3581	0	4.10742	5.0416		22.3173	1.00832	3.73311	-12.0995		22.2306	0	3.91135	3.02496		54.641	2
								22.3173	1.00832	4.11254	2.01664		22.2765	2.01664	3.77388	-13.1078		22.1364	-2.01658	3.95212	2.01664		56.078	2
								22.2587	1.00832	4.1533	1.00832		22.2536	4.03328	3.83247	-13.1078		22.0778	-2.01658	3.99289	1.00832		66.717	2
								22.2001	1.00832	4.19407	0		22.1772	3.02496	3.90889	-12.0995		21.9836	-4.03316	4.01583	-1.00829		68.543	2
								22.1593	2.01664	4.25267	0		22.1186	3.02496	3.98531	-11.0912		21.9428	-3.02487	4.0566	-2.01658		80.809	2
								22.1186	3.02496	4.29344	-1.00829		22.0422	2.01664	4.0439	-11.0912		21.9199	-1.00829	4.15084	0		15.112	3
								22.0778	4.03328	4.3342	-2.01658		21.9836	2.01664	4.08467	-12.0995		21.8969	1.00832	4.20943	0		15.427	3
								22.0192	4.03328	4.3928	-2.01658		21.925	2.01664	4.12544	-13.1078		21.8561	2.01664	4.26803	0		15.83	3
								21.9428	3.02496	4.45139	-2.01658		21.8307	0	4.21968	-11.0912		21.7797	1.00832	4.32662	0		16.234	3
								21.8664	2.01664	4.52781	-1.00829		21.7721	0	4.27827	-11.0912		21.7033	0	4.36739	-1.00829		16.637	3
								21.79	1.00832	4.60422	0		21.7135	0	4.37251	-9.07461		21.6625	1.00832	4.42598	-1.00829		17.04	3
								21.7492	2.01664	4.64499	-1.00829		21.6728	1.00832	4.44893	-8.06632		21.6218	2.01664	4.44893	-3.02487		17.242	3
								21.7084	3.02496	4.70359	-1.00829		21.6676	4.03328	4.50752	-8.06632		21.5632	2.01664	4.45405	-6.04974		18.149	3
								21.6676	4.03328	4.78001	0		21.6269	5.0416	4.54829	-9.07461		21.5046	2.01664	4.51264	-6.04974		18.754	3
								21.5912	3.02496	4.8386	0		21.5505	4.03328	4.57124	-11.0912		21.4282	1.00832	4.55341	-7.05803		20.834	3
								21.5148	2.01664	4.93284	2.01664		21.5097	5.0416	4.62983	-11.0912		21.3696	1.00832	4.61201	-7.05803		21.038	3
								21.4384	1.00832	5.02708	4.03328		21.4511	5.0416	4.65278	-13.1078		21.3288	2.01664	4.6706	-7.05803		22.284	3
								21.362	0	5.1035	5.0416		21.3569	3.02496	4.71137	-13.1078		21.2345	0	4.72919	-7.05803		22.997	3
								21.2856	-1.00829	5.17992	6.04992		21.2626	1.00832	4.78779	-12.0995		21.1581	-1.00829	4.78779	-7.05803		23.112	3
								21.2091	-2.01658	5.23851	6.04992		21.1684	-1.00829	4.84638	-12.0995		21.0817	-2.01658	4.82855	-8.06632		23.265	3
								21.1505	-2.01658	5.27928	5.0416		21.092	-2.01658	4.9228	-11.0912		21.0231	-2.01658	4.86932	-9.07461		23.635	3
								21.1098	-1.00829	5.32005	4.03328		21.0155	-3.02487	4.98139	-11.0912		20.9467	-3.02487	4.92792	-9.07461		24.144	3
								21.0512	-1.00829	5.34299	2.01664		20.9748	-2.01658	5.03998	-11.0912		20.8703	-4.03316	4.96869	-10.0829		24.921	3
								21.0104	0	5.36594	0		20.934	-1.00829	5.1164	-10.0829		20.8473	-2.01658	5.02728	-10.0829		24.938	3
								20.9518	0	5.37106	-3.02487		20.8932	0	5.175	-10.0829		20.8244	0	5.08587	-10.0829		25.351	3
								20.8754	-1.00829	5.41183	-4.03316		20.8346	0	5.23359	-10.0829		20.7836	1.00832	5.16229	-9.07461		25.415	3
								20.8168	-1.00829	5.47042	-4.03316		20.776	0	5.29218	-10.0829		20.7429	2.01664	5.25653	-7.05803		25.684	3
								20.7582	-1.00829	5.51119	-5.04145		20.6996	-1.00829	5.33295	-11.0912		20.6664	1.00832	5.31512	-7.05803		25.789	3
								20.6818	-2.01658	5.56978	-5.04145		20.6054	-3.02487	5.37372	-12.0995		20.59	0	5.37372	-7.05803		25.909	3
								20.6054	-3.02487	5.62838	-5.04145		20.5468	-3.02487	5.41449	-13.1078		20.5314	0	5.43231	-7.05803		26.149	3
								20.5468	-3.02487	5.70479	-4.03316		20.4882	-3.02487	5.47308	-13.1078		20.4194	-3.02487	5.4909	-7.05803		26.262	3
								20.4882	-3.02487	5.78121	-3.02487		20.4296	-3.02487	5.51385	-14.116		20.3786	-2.01658	5.51385	-9.07461		26.262	3
								20.4118	-4.03316	5.89327	0		20.4067	-1.00829	5.59027	-13.1078		20.32	-2.01658	5.59027	-8.06632		26.281	3
								20.371	-3.02487	5.95187	0		20.3659	0	5.63104	-14.116		20.2614	-2.01658	5.66668	-7.05803		26.898	3
								20.3124	-3.02487	6.01046	0		20.3073	0	5.68963	-14.116		20.2028	-2.01658	5.7431	-6.04974		27.178	3
								20.2538	-3.02487	6.05123	-1.00829		20.2487	0	5.7304	-15.1243		20.162	-1.00829	5.78387	-7.05803		27.783	3
								20.1774	-4.03316	6.07418	-3.02487		20.1723	-1.00829	5.78899	-15.1243		20.1034	-1.00829	5.86029	-6.04974		28.422	3
								20.1188	-4.03316	6.09712	-5.04145		20.0959	-2.01658	5.86541	-14.116		20.0449	-1.00829	5.9367	-5.04145		28.885	3
								20.0602	-4.03316	6.15571	-5.04145		20.0373	-2.01658	5.924	-14.116		19.9863	-1.00829	5.9953	-5.04145		29.232	3
								19.9838	-5.04145	6.21431	-5.04145		19.9609	-3.02487	6.00042	-13.1078		19.9277	-1.00829	6.03606	-6.04974		30.04	3
								19.9252	-5.04145	6.29072	-4.03316		19.8666	-5.04145	6.09466	-11.0912		19.8869	0	6.09466	-6.04974		30.382	3
								19.8488	-6.04974	6.36714	-3.02487		19.808	-5.04145	6.13543	-12.0995		19.8105	-1.00829	6.15325	-6.04974		30.419	3
								19.808	-5.04145	6.46138	-1.00829		19.7673	-4.03316	6.22967	-10.0829		19.7341	-2.01658	6.22967	-5.04145		30.559	3
								19.8029	-2.01658	6.51997	-1.00829		19.7443	-2.01658	6.30609	-9.07461		19.6933	-1.00829	6.27044	-6.04974		30.849	3
								19.7621	-1.00829	6.56074	-2.01658		19.7035	-1.00829	6.36468	-9.07461		19.6525	0	6.32903	-6.04974		30.864	3
								19.7035	-1.00829	6.63716	-1.00829		19.5915	-4.03316	6.42327	-9.07461		19.5939	0	6.3698	-7.05803		30.998	3
								19.6271	-2.01658	6.71358	0		19.515	-5.04145	6.48187	-9.07461		19.5353	0	6.44622	-6.04974		31.113	3
								19.5507	-3.02487	6.79	1.00832		19.4743	-4.03316	6.54046	-9.07461		19.4767	0	6.48699	-7.05803		31.173	3
								19.4565	-5.04145	6.84859	1.00832		19.487	0	6.58123	-10.0829		19.436	1.00832	6.50993	-9.07461		31.728	3
								19.3622	-7.05803	6.88936	0		19.4462	1.00832	6.60417	-12.0995		19.413	3.02496	6.5507	-10.0829		31.957	3
								19.3036	-7.05803	6.87666	-4.03316		19.4054	2.01664	6.62712	-14.116		19.3366	2.01664	6.59147	-11.0912		32.16	3
								19.2629	-6.04974	6.88178	-7.05803		19.329	1.00832	6.59659	-19.1575		19.2602	1.00832	6.66789	-10.0829		32.992	3
								19.2042	-6.04974	6.90472	-9.07461		19.2526	0	6.60172	-22.1824		19.1838	0	6.70866	-11.0912		34.158	3
								19.1813	-4.03316	6.96332	-9.07461		19.194	0	6.64249	-23.1907		19.1252	0	6.78507	-10.0829		34.354	3
								19.1762	-1.00829	7.02191	-9.07461		19.1532	1.00832	6.70108	-23.1907		19.0844	1.00832	6.82584	-11.0912		34.489	3
								19.1354	0	7.09833	-8.06632		19.0946	1.00832	6.75967	-23.1907		19.0258	1.00832	6.93791	-8.06632		35.643	3
								19.1125	2.01664	7.17474	-7.05803		19.036	1.00832	6.83609	-22.1824		18.9672	1.00832	7.03215	-6.04974		35.671	3
								19.036	1.00832	7.26898	-5.04145		18.9953	2.01664	6.89468	-22.1824		18.8908	0	7.12639	-4.03316		36.182	3
								18.9775	1.00832	7.3454	-4.03316		18.9545	3.02496	6.9711	-21.1741		18.8322	0	7.16716	-5.04145		36.398	3
								18.901	0	7.38617	-5.04145		18.9316	5.0416	7.04752	-20.1658		18.7914	1.00832	7.22575	-5.04145		37.707	3
								18.8424	0	7.46259	-4.03316		18.8551	4.03328	7.08829	-21.1741		18.7507	2.01664	7.28435	-5.04145		39.628	3
								18.7482	-2.01658	7.539	-3.02487		18.7787	3.02496	7.12906	-22.1824		18.6921	2.01664	7.34294	-5.04145		39.694	3
								18.654	-4.03316	7.5976	-3.02487		18.6667	0	7.18765	-22.1824		18.6156	1.00832	7.41935	-4.03316		40.641	3
								18.5954	-4.03316	7.63837	-4.03316		18.6081	0	7.24624	-22.1824		18.5392	0	7.47795	-4.03316		41.636	3
								18.5546	-3.02487	7.71478	-3.02487		18.5495	0	7.34048	-20.1658		18.4985	1.00832	7.51872	-5.04145		43.181	3
								18.5138	-2.01658	7.75555	-4.03316		18.4909	0	7.4169	-19.1575		18.422	0	7.55949	-6.04974		43.236	3
								18.4552	-2.01658	7.81415	-4.03316		18.4679	2.01664	7.47549	-19.1575		18.3456	-1.00829	7.61808	-6.04974		43.677	3
								18.3966	-2.01658	7.85492	-5.04145		18.3915	1.00832	7.53409	-19.1575		18.2514	-3.02487	7.65885	-7.05803		43.906	3
								18.338	-2.01658	7.91351	-5.04145		18.3151	0	7.59268	-19.1575		18.1928	-3.02487	7.73527	-6.04974		44.198	3
								18.2973	-1.00829	7.9721	-5.04145		18.2387	-1.00829	7.63345	-20.1658		18.152	-2.01658	7.77604	-7.05803		45.845	3
								18.2565	0	8.04852	-4.03316		18.1623	-2.01658	7.67422	-21.1741		18.0756	-3.02487	7.85245	-6.04974		49.938	3
								18.2157	1.00832	8.14276	-2.01658		18.1037	-2.01658	7.73281	-21.1741		17.9992	-4.03316	7.92887	-5.04145		50.22	3
								18.1393	0	8.18353	-3.02487		18.0451	-2.01658	7.77358	-22.1824		17.9228	-5.04145	8.00529	-4.03316		51.019	3
								18.0807	0	8.2243	-4.03316		17.9865	-2.01658	7.81435	-23.1907		17.882	-4.03316	8.04606	-5.04145		51.085	3
								18.0221	0	8.31854	-2.01658		17.9457	-1.00829	7.87294	-23.1907		17.8769	-1.00829	8.12247	-4.03316		51.899	3
								17.9635	0	8.39495	-1.00829		17.9049	0	7.91371	-24.1989		17.8361	0	8.14542	-6.04974		52.16	3
								17.9049	0	8.47137	0		17.8463	0	7.97231	-24.1989		17.8132	2.01664	8.16836	-8.06632		52.391	3
								17.8463	0	8.52997	0		17.7877	0	8.01307	-25.2072		17.7902	4.03328	8.17348	-11.0912		52.515	3
								17.7877	0	8.55291	-2.01658		17.7292	0	8.07167	-25.2072		17.7494	5.0416	8.17861	-14.116		52.9	3
								17.7648	2.01664	8.6115	-2.01658		17.6706	0	8.16591	-23.1907		17.7087	6.04992	8.21938	-15.1243		53.283	3
								17.7062	2.01664	8.65227	-3.02487		17.5941	-1.00829	8.20668	-24.1989		17.6501	6.04992	8.26014	-16.1326		54.486	3
								17.6298	1.00832	8.71087	-3.02487		17.5534	0	8.24745	-25.2072		17.5915	6.04992	8.33656	-15.1243		59.887	3
								17.5712	1.00832	8.73381	-5.04145		17.4591	-2.01658	8.28822	-26.2155		17.5151	5.0416	8.41298	-14.116		60.564	3
								17.4948	0	8.77458	-6.04974		17.4005	-2.01658	8.32899	-27.2238		17.4208	3.02496	8.4894	-13.1078		62.303	3
								17.4184	-1.00829	8.88665	-3.02487		17.3419	-2.01658	8.38758	-27.2238		17.3444	2.01664	8.56581	-12.0995		63.552	3
								17.3419	-2.01658	8.99871	0		17.2833	-2.01658	8.48182	-25.2072		17.2502	0	8.6957	-8.06632		84.176	3
								17.2477	-4.03316	9.0573	0		17.2604	0	8.52259	-26.2155		17.2094	1.00832	8.73647	-9.07461		92.73	3
								17.1713	-5.04145	9.09807	-1.00829		17.2196	1.00832	8.58118	-26.2155		17.1508	1.00832	8.79506	-9.07461		34.428	3
								17.1127	-5.04145	9.17449	0		17.1967	3.02496	8.60413	-28.2321		17.1278	3.02496	8.85366	-9.07461		19.287	3
								17.1076	-2.01658	9.23308	0		17.1203	2.01664	8.66272	-28.2321		17.0514	2.01664	8.91225	-9.07461		32.778	3
								17.0846	0	9.29168	0		17.0438	1.00832	8.72131	-28.2321		16.9928	2.01664	8.98867	-8.06632		34.763	3
								17.026	0	9.35027	0		16.9853	1.00832	8.74426	-30.2487		16.9164	1.00832	9.02944	-9.07461		38.098	3
								17.0031	2.01664	9.40886	0		16.9445	2.01664	8.80285	-30.2487		16.84	0	9.08803	-9.07461		46.9	3
								16.9445	2.01664	9.44963	-1.00829		16.9037	3.02496	8.86145	-30.2487		16.7992	1.00832	9.07533	-13.1078		67.24	3
								16.8859	2.01664	9.52605	0		16.8808	5.0416	8.95569	-28.2321		16.7763	3.02496	9.1161	-14.116		19.607	3
								16.8095	1.00832	9.56682	-1.00829		16.8222	5.0416	9.0321	-27.2238		16.7533	5.0416	9.13904	-16.1326		19.121	3
								16.7152	-1.00829	9.62541	-1.00829		16.7458	4.03328	9.0907	-27.2238		16.6947	5.0416	9.21546	-15.1243		16.84	3
								16.6388	-2.01658	9.64836	-3.02487		16.6515	2.01664	9.13147	-28.2321		16.6362	5.0416	9.25623	-16.1326		25.957	3
								16.5267	-5.04145	9.68913	-4.03316		16.5573	0	9.19006	-28.2321		16.5419	3.02496	9.33265	-15.1243		19.928	3
								16.4147	-8.06632	9.71207	-6.04974		16.4809	-1.00829	9.23083	-29.2404		16.4477	1.00832	9.39124	-15.1243		33.079	3
								16.3383	-9.07461	9.77066	-6.04974		16.4401	0	9.25377	-31.257		16.3712	0	9.46766	-14.116		22.373	3
								16.2975	-8.06632	9.82926	-6.04974		16.3815	0	9.29454	-32.2653		16.3127	0	9.59754	-10.0829		26.764	3
								16.2924	-5.04145	9.87003	-7.05803		16.3229	0	9.35314	-32.2653		16.2541	0	9.67396	-9.07461		43.063	3
								16.2694	-3.02487	9.96427	-5.04145		16.2643	0	9.41173	-32.2653		16.2133	1.00832	9.78603	-6.04974		14.818	3
								16.2465	-1.00829	10.0585	-3.02487		16.2057	0	9.4525	-33.2736		16.1547	1.00832	9.86244	-5.04145		23.336	3
								16.2057	0	10.1349	-2.01658		16.0937	-3.02487	9.49327	-34.2818		16.0961	1.00832	9.95668	-3.02487		72.834	3
								16.1471	0	10.2292	0		16.035	-3.02487	9.55186	-34.2818		16.0553	2.01664	10.0153	-3.02487		25.801	3
								16.0885	0	10.2878	0		15.9765	-3.02487	9.57481	-36.2984		16.0324	4.03328	10.0382	-5.04145		50.701	3
								16.0299	0	10.3642	1.00832		15.9179	-3.02487	9.61558	-37.3067		15.9738	4.03328	10.079	-6.04974		23.795	3
								15.9713	0	10.4049	0		15.8236	-5.04145	9.65634	-38.315		15.9152	4.03328	10.1198	-7.05803		15.216	3
								15.8771	-2.01658	10.4457	-1.00829		15.7472	-6.04974	9.69712	-39.3233		15.8566	4.03328	10.1605	-8.06632		26.149	3
								15.8007	-3.02487	10.5043	-1.00829		15.7064	-5.04145	9.72006	-41.3399		15.798	4.03328	10.2191	-8.06632		38.131	3
								15.7243	-4.03316	10.5451	-2.01658		15.6835	-3.02487	9.72518	-44.3647		15.7216	3.02496	10.2777	-8.06632		44.626	3
								15.6478	-5.04145	10.5502	-5.04145		15.6427	-2.01658	9.74813	-46.3813		15.6452	2.01664	10.3185	-9.07461		19.547	3
								15.6071	-4.03316	10.591	-6.04974		15.5841	-2.01658	9.80672	-46.3813		15.5688	1.00832	10.3592	-10.0829		38.492	3
								15.5485	-4.03316	10.6496	-6.04974		15.5255	-2.01658	9.88314	-45.373		15.4923	0	10.4	-11.0912		24.178	3
								15.4899	-4.03316	10.7081	-6.04974		15.4848	-1.00829	9.95955	-44.3647		15.4159	-1.00829	10.4586	-11.0912		46.174	3
								15.4313	-4.03316	10.7668	-6.04974		15.3905	-3.02487	10.0538	-42.3482		15.3395	-2.01658	10.535	-10.0829		20.497	3
								15.4083	-2.01658	10.8075	-7.05803		15.3141	-4.03316	10.1659	-39.3233		15.3166	0	10.5758	-11.0912		23.937	3
								15.3319	-3.02487	10.8483	-8.06632		15.2555	-4.03316	10.2601	-37.3067		15.258	0	10.6522	-10.0829		44.566	3
								15.2555	-4.03316	10.9247	-7.05803		15.2147	-3.02487	10.3543	-35.2901		15.235	2.01664	10.6752	-12.0995		20.509	3
								15.1791	-5.04145	11.0011	-6.04974		15.174	-2.01658	10.4308	-34.2818		15.1764	2.01664	10.7159	-13.1078		21.05	3
								15.1561	-3.02487	11.0775	-5.04145		15.151	0	10.4893	-34.2818		15.1357	3.02496	10.7389	-15.1243		29.47	3
								15.1332	-1.00829	11.154	-4.03316		15.0924	0	10.5658	-33.2736		15.0236	0	10.7618	-17.1409		59.482	3
								15.0924	0	11.2126	-4.03316		15.0338	0	10.66	-31.257		14.9293	-2.01658	10.8204	-17.1409		36.567	3
								15.016	-1.00829	11.289	-3.02487		14.9752	0	10.8077	-26.2155		14.8529	-3.02487	10.8612	-18.1492		38.251	3
								14.9574	-1.00829	11.3654	-2.01658		14.9166	0	10.9911	-19.1575		14.7409	-6.04974	10.9376	-17.1409		47.152	3
								14.881	-2.01658	11.4418	-1.00829		14.8581	0	11.1388	-14.116		14.6823	-6.04974	11.014	-16.1326		28.929	3
								14.8402	-1.00829	11.5004	-1.00829		14.7995	0	11.3043	-8.06632		14.6237	-6.04974	11.0726	-16.1326		32.959	3
								14.7816	-1.00829	11.5412	-2.01658		14.7409	0	11.4164	-5.04145		14.6186	-3.02487	11.1312	-16.1326		40.897	3
								14.723	-1.00829	11.6354	0		14.6823	0	11.5463	-1.00829		14.5956	-1.00829	11.172	-17.1409		36.928	3
								14.6466	-2.01658	11.6762	-1.00829		14.6059	-1.00829	11.6227	0		14.5548	0	11.2127	-18.1492		33.74	3
								14.6059	-1.00829	11.7348	-1.00829		14.5473	-1.00829	11.6991	1.00832		14.5319	2.01664	11.2892	-17.1409		56.535	3
								14.5651	0	11.7934	-1.00829		14.5065	0	11.7577	1.00832		14.4733	2.01664	11.3834	-15.1243		20.749	3
								14.5065	0	11.8341	-2.01658		14.5014	3.02496	11.7985	0		14.3969	1.00832	11.4777	-13.1078		46.611	3
								14.4479	0	11.8571	-4.03316		14.4428	3.02496	11.8571	0		14.3205	0	11.5541	-12.0995		46.13	3
								14.3893	0	11.88	-6.04974		14.3664	2.01664	11.8978	-1.00829		14.2262	-2.01658	11.6305	-11.0912		15.83	4
								14.3307	0	11.9386	-6.04974		14.3078	2.01664	11.9564	-1.00829		14.1854	-1.00829	11.7069	-10.0829		15.83	4
								14.2543	-1.00829	12.015	-5.04145		14.2313	1.00832	12.0328	0		14.1447	0	11.7655	-10.0829		16.534	4
								14.2135	0	12.0558	-6.04974		14.1727	1.00832	12.0914	0		14.0861	0	11.8063	-11.0912		17.085	4
								14.1549	0	12.1144	-6.04974		14.132	2.01664	12.15	0		14.0453	1.00832	11.847	-12.0995		17.999	4
								14.0963	0	12.1373	-8.06632		14.0734	2.01664	12.1908	-1.00829		14.0045	2.01664	11.87	-14.116		18.653	4
								14.0556	1.00832	12.2137	-7.05803		13.997	1.00832	12.2494	-1.00829		13.9638	3.02496	11.9286	-14.116		18.708	4
								13.9791	0	12.2723	-7.05803		13.9384	1.00832	12.3258	0		13.9052	3.02496	11.9872	-14.116		18.855	4
								13.9205	0	12.3131	-8.06632		13.862	0	12.3666	-1.00829		13.8644	4.03328	12.0101	-16.1326		18.956	4
								13.8085	-3.02487	12.3717	-8.06632		13.8212	1.00832	12.4073	-2.01658		13.8058	4.03328	12.033	-18.1492		18.999	4
								13.6964	-6.04974	12.4481	-7.05803		13.7626	1.00832	12.4481	-3.02487		13.7294	3.02496	12.056	-20.1658		19.491	4
								13.6022	-8.06632	12.5245	-6.04974		13.6862	0	12.5067	-3.02487		13.653	2.01664	12.0789	-22.1824		19.561	4
								13.5436	-8.06632	12.601	-5.04145		13.6276	0	12.5831	-2.01658		13.5766	1.00832	12.1375	-22.1824		19.81	4
								13.5206	-6.04974	12.6774	-4.03316		13.5512	-1.00829	12.6239	-3.02487		13.5001	0	12.1961	-22.1824		19.964	4
								13.4977	-4.03316	12.736	-4.03316		13.4926	-1.00829	12.6647	-4.03316		13.4237	-1.00829	12.2191	-24.1989		19.995	4
								13.4569	-3.02487	12.7767	-5.04145		13.4518	0	12.7233	-4.03316		13.3651	-1.00829	12.2777	-24.1989		20.544	4
								13.3805	-4.03316	12.8353	-5.04145		13.411	1.00832	12.7819	-4.03316		13.3244	0	12.3006	-26.2155		20.789	4
								13.2684	-7.05803	12.8939	-5.04145		13.3524	1.00832	12.8583	-3.02487		13.2658	0	12.3236	-28.2321		21.193	4
								13.2098	-7.05803	12.9347	-6.04974		13.276	0	12.9347	-2.01658		13.225	1.00832	12.4	-27.2238		21.739	4
								13.1869	-5.04145	12.9933	-6.04974		13.2174	0	12.9576	-4.03316		13.1486	0	12.4764	-26.2155		21.939	4
								13.1461	-4.03316	13.0341	-7.05803		13.1588	0	12.9806	-6.04974		13.09	0	12.535	-26.2155		21.997	4
								13.0875	-4.03316	13.0748	-8.06632		13.1002	0	13.0213	-7.05803		13.0314	0	12.6114	-25.2072		22.304	4
								13.0468	-3.02487	13.1156	-9.07461		13.0416	0	13.0621	-8.06632		12.955	-1.00829	12.6878	-24.1989		22.428	4
								12.9882	-3.02487	13.192	-8.06632		12.983	0	13.1564	-6.04974		12.8786	-2.01658	12.7821	-22.1824		22.597	4
								12.9474	-2.01658	13.2863	-6.04974		12.9423	1.00832	13.2684	-3.02487		12.8378	-1.00829	12.8585	-21.1741		22.997	4
								12.8888	-2.01658	13.3627	-5.04145		12.9193	3.02496	13.3627	-1.00829		12.797	0	12.9171	-21.1741		23.164	4
								12.8302	-2.01658	13.4391	-4.03316		12.8607	3.02496	13.4569	1.00832		12.7384	0	12.9757	-21.1741		23.228	4
								12.7716	-2.01658	13.4977	-4.03316		12.7487	0	13.5155	1.00832		12.662	-1.00829	12.9986	-23.1907		23.562	4
								12.7309	-1.00829	13.5741	-3.02487		12.6901	0	13.5741	1.00832		12.6034	-1.00829	13.0572	-23.1907		25.834	4
								12.6723	-1.00829	13.6505	-2.01658		12.6315	0	13.6505	2.01664		12.5448	-1.00829	13.098	-24.1989		25.928	4
								12.6137	-1.00829	13.7091	-2.01658		12.6085	2.01664	13.6913	1.00832		12.4862	-1.00829	13.1744	-23.1907		26.024	4
								12.5016	-4.03316	13.7499	-3.02487		12.5678	3.02496	13.7499	1.00832		12.4276	-1.00829	13.2508	-22.1824		26.062	4
								12.4074	-6.04974	13.8085	-3.02487		12.4735	1.00832	13.7906	0		12.3334	-3.02487	13.3272	-21.1741		26.724	4
								12.3488	-6.04974	13.8849	-2.01658		12.4149	1.00832	13.8492	0		12.2926	-2.01658	13.3858	-21.1741		27.087	4
								12.308	-5.04145	13.9613	-1.00829		12.3742	2.01664	13.9613	3.02496		12.234	-2.01658	13.4622	-20.1658		27.503	4
								12.2672	-4.03316	14.0021	-2.01658		12.3334	3.02496	14.0199	3.02496		12.1754	-2.01658	13.503	-21.1741		27.539	4
								12.1908	-5.04145	14.0428	-3.02487		12.2926	4.03328	14.0607	2.01664		12.1525	0	13.5438	-22.1824		28.254	4
								12.1679	-3.02487	14.0836	-4.03316		12.2162	3.02496	14.1193	2.01664		12.1117	1.00832	13.5489	-25.2072		28.706	4
								12.1093	-3.02487	14.1244	-5.04145		12.1754	4.03328	14.1779	2.01664		12.0353	0	13.5897	-26.2155		29.038	4
								12.0507	-3.02487	14.1652	-6.04974		12.1168	4.03328	14.2721	4.03328		11.9767	0	13.6304	-27.2238		29.084	4
								12.0277	-1.00829	14.2059	-7.05803		12.0583	4.03328	14.3307	4.03328		11.936	1.00832	13.6534	-29.2404		29.093	4
								11.9691	-1.00829	14.2289	-9.07461		11.9997	4.03328	14.3715	3.02496		11.8595	0	13.712	-29.2404		30.355	4
								11.9284	0	14.2697	-10.0829		11.9054	2.01664	14.3944	1.00832		11.7475	-3.02487	13.7528	-30.2487		30.809	4
								11.8876	1.00832	14.3283	-10.0829		11.829	1.00832	14.4352	0		11.6889	-3.02487	13.8113	-30.2487		31.064	4
								11.829	1.00832	14.4047	-9.07461		11.8061	3.02496	14.4938	0		11.6481	-2.01658	13.8878	-29.2404		31.149	4
								11.7704	1.00832	14.4989	-7.05803		11.7475	3.02496	14.5702	1.00832		11.6252	0	13.982	-27.2238		31.997	4
								11.7118	1.00832	14.5397	-8.06632		11.7245	5.0416	14.6288	1.00832		11.5844	1.00832	14.0584	-26.2155		32.09	4
								11.6354	0	14.6161	-7.05803		11.6837	6.04992	14.6696	0		11.5436	2.01664	14.0992	-27.2238		32.311	4
								11.559	-1.00829	14.6925	-6.04974		11.6073	5.0416	14.7103	-1.00829		11.485	2.01664	14.1578	-27.2238		32.368	4
								11.5004	-1.00829	14.7689	-5.04145		11.5487	5.0416	14.7511	-2.01658		11.4264	2.01664	14.1986	-28.2321		33.506	4
								11.4596	0	14.8632	-3.02487		11.4545	3.02496	14.8097	-2.01658		11.3678	2.01664	14.2572	-28.2321		34.029	4
								11.4189	1.00832	14.8861	-5.04145		11.3781	2.01664	14.8683	-2.01658		11.2914	1.00832	14.2979	-29.2404		34.87	4
								11.3424	0	14.9269	-6.04974		11.3195	2.01664	14.9447	-1.00829		11.2328	1.00832	14.3387	-30.2487		34.975	4
								11.2838	0	14.9677	-7.05803		11.2965	4.03328	15.0033	-1.00829		11.1564	0	14.3973	-30.2487		35.22	4
								11.2253	0	15.0619	-5.04145		11.2379	4.03328	15.0619	-1.00829		11.0622	-2.01658	14.4559	-30.2487		35.511	4
								11.1488	-1.00829	15.1205	-5.04145		11.1794	4.03328	15.1383	0		10.9679	-4.03316	14.5323	-29.2404		35.924	4
								11.0724	-2.01658	15.1969	-4.03316		11.1742	7.05824	15.2147	1.00832		10.8915	-5.04145	14.5909	-29.2404		36.091	4
								11.0138	-2.01658	15.2733	-3.02487		11.1157	7.05824	15.2733	1.00832		10.8329	-5.04145	14.6495	-29.2404		36.188	4
								10.9552	-2.01658	15.3498	-2.01658		11.0214	5.0416	15.3319	1.00832		10.81	-3.02487	14.7081	-29.2404		37.016	4
								10.8966	-2.01658	15.4083	-2.01658		10.9093	2.01664	15.3727	0		10.787	-1.00829	14.7489	-30.2487		37.286	4
								10.838	-2.01658	15.4669	-2.01658		10.8151	0	15.4313	0		10.7463	0	14.8074	-30.2487		37.32	4
								10.7973	-1.00829	15.5255	-2.01658		10.7743	1.00832	15.4899	0		10.6877	0	14.866	-30.2487		37.426	4
								10.7565	0	15.602	-1.00829		10.7157	1.00832	15.5306	-1.00829		10.6647	2.01664	14.9425	-29.2404		37.645	4
								10.6979	0	15.6605	-1.00829		10.6393	0	15.5892	-1.00829		10.5883	1.00832	15.0011	-29.2404		37.782	4
								10.6393	0	15.6835	-3.02487		10.5451	-2.01658	15.63	-2.01658		10.4941	-1.00829	15.0596	-29.2404		38.067	4
								10.5807	0	15.7599	-2.01658		10.4687	-3.02487	15.7064	-1.00829		10.4177	-2.01658	15.0648	-32.2653		38.414	4
								10.54	1.00832	15.8363	-1.00829		10.4279	-2.01658	15.8185	2.01664		10.3591	-2.01658	15.1412	-31.257		38.901	4
								10.4814	1.00832	15.8949	-1.00829		10.3871	-1.00829	15.8949	3.02496		10.3183	-1.00829	15.182	-32.2653		39.691	4
								10.4228	1.00832	15.9713	0		10.3463	0	15.9535	3.02496		10.2597	-1.00829	15.2227	-33.2736		39.855	4
								10.3998	3.02496	16.0121	-1.00829		10.2878	0	15.9943	2.01664		10.2011	-1.00829	15.2279	-36.2984		40.111	4
								10.3412	3.02496	16.0529	-2.01658		10.2292	0	16.0172	0		10.1425	-1.00829	15.2686	-37.3067		40.133	4
								10.2826	3.02496	16.1293	-1.00829		10.1527	-1.00829	16.0758	0		10.1017	0	15.3094	-38.315		40.656	4
								10.2241	3.02496	16.1701	-2.01658		10.112	0	16.0988	-2.01658		10.0432	0	15.368	-38.315		42.076	4
								10.1833	4.03328	16.2287	-2.01658		10.0534	0	16.1574	-2.01658		10.0024	1.00832	15.4622	-36.2984		42.529	4
								10.1603	6.04992	16.2873	-2.01658		9.99479	0	16.2159	-2.01658		9.92596	0	15.5208	-36.2984		42.942	4
								10.0839	5.0416	16.3458	-2.01658		9.91838	-1.00829	16.2567	-3.02487		9.86737	0	15.5794	-36.2984		46.365	4
								10.0253	5.0416	16.4044	-2.01658		9.80631	-4.03316	16.3331	-2.01658		9.84442	2.01664	15.638	-36.2984		46.524	4
								9.9489	4.03328	16.4452	-3.02487		9.7299	-5.04145	16.4274	0		9.78583	2.01664	15.7144	-35.2901		47.295	4
								9.90814	5.0416	16.486	-4.03316		9.68913	-4.03316	16.4682	-1.00829		9.76289	4.03328	15.773	-35.2901		48.596	4
								9.83172	4.03328	16.5446	-4.03316		9.64836	-3.02487	16.4911	-3.02487		9.70429	4.03328	15.8138	-36.2984		51.634	4
								9.7553	3.02496	16.6032	-4.03316		9.62541	-1.00829	16.5497	-3.02487		9.6457	4.03328	15.8546	-37.3067		51.706	4
								9.67888	2.01664	16.7152	-1.00829		9.58464	0	16.6439	-1.00829		9.56928	3.02496	15.9132	-37.3067		53.285	4
								9.63811	3.02496	16.7917	0		9.52605	0	16.7203	0		9.49286	2.01664	16.0431	-33.2736		55.53	4
								9.5617	2.01664	16.8146	-2.01658		9.46745	0	16.7789	0		9.41644	1.00832	16.1729	-29.2404		55.629	4
								9.46745	0	16.8375	-4.03316		9.42669	1.00832	16.8375	0		9.34003	0	16.3207	-24.1989		57.138	4
								9.40886	0	16.8961	-4.03316		9.38592	2.01664	16.8961	0		9.28144	0	16.4862	-18.1492		57.512	4
								9.35027	0	16.9369	-5.04145		9.32733	2.01664	16.9191	-2.01658		9.18719	-2.01658	16.6161	-14.116		60.327	4
								9.29168	0	17.0133	-4.03316		9.23308	0	16.9777	-2.01658		9.11078	-3.02487	16.7638	-9.07461		60.763	4
								9.23308	0	17.0719	-4.03316		9.17449	0	17.0363	-2.01658		9.07001	-2.01658	16.8937	-5.04145		62.925	4
								9.17449	0	17.0949	-6.04974		9.1159	0	17.0592	-4.03316		9.02924	-1.00829	16.9523	-5.04145		63.622	4
								9.09807	-1.00829	17.1356	-7.05803		9.07513	1.00832	17.1178	-4.03316		8.97065	-1.00829	17.0109	-5.04145		65.886	4
								9.02166	-2.01658	17.1764	-8.06632		8.99871	0	17.1942	-3.02487		8.87641	-3.02487	17.0516	-6.04974		21.591	4
								8.98089	-1.00829	17.2172	-9.07461		8.94012	0	17.3063	0		8.81781	-3.02487	17.1281	-5.04145		27.185	4
								8.94012	0	17.2758	-9.07461		8.88152	0	17.4184	3.02496		8.77704	-2.01658	17.2045	-4.03316		18.404	4
								8.88152	0	17.3344	-9.07461		8.84075	1.00832	17.4948	4.03328		8.7541	0	17.2452	-5.04145		36.687	4
								8.84075	1.00832	17.393	-9.07461		8.79999	2.01664	17.5534	4.03328		8.71333	1.00832	17.3217	-4.03316		53.888	4
								8.78216	1.00832	17.4516	-9.07461		8.77704	4.03328	17.5407	0		8.61909	-1.00829	17.3981	-3.02487		34.935	4
								8.74139	2.01664	17.5101	-9.07461		8.70062	3.02496	17.5993	0		8.56049	-1.00829	17.4567	-3.02487		19.426	4
								8.6828	2.01664	17.6044	-7.05803		8.62421	2.01664	17.6935	2.01664		8.5019	-1.00829	17.5687	0		30.854	4
								8.62421	2.01664	17.6808	-6.04974		8.58344	3.02496	17.7521	2.01664		8.47895	1.00832	17.6095	-1.00829		27.546	4
								8.56561	2.01664	17.7572	-5.04145		8.54267	4.03328	17.8107	2.01664		8.45601	3.02496	17.6859	0		45.649	4
								8.50702	2.01664	17.8336	-4.03316		8.46625	3.02496	17.8693	2.01664		8.41524	4.03328	17.7267	-1.00829		14.735	4
								8.46625	3.02496	17.8744	-5.04145		8.38983	2.01664	17.8922	0		8.35665	4.03328	17.8031	0		24.995	4
								8.42548	4.03328	17.9687	-3.02487		8.33124	2.01664	17.9508	0		8.28023	3.02496	17.8617	0		29.53	4
								8.38471	5.0416	18.0094	-4.03316		8.29047	3.02496	18.0094	0		8.25729	5.0416	17.9025	-1.00829		34.402	4
								8.32612	5.0416	18.0502	-5.04145		8.23188	3.02496	18.0502	-1.00829		8.21652	6.04992	17.9611	-1.00829		24.719	4
								8.26753	5.0416	18.1088	-5.04145		8.15546	2.01664	18.091	-2.01658		8.10445	3.02496	18.0197	-1.00829		38.853	4
								8.20894	5.0416	18.1496	-6.04974		8.11469	3.02496	18.1317	-3.02487		8.01021	1.00832	18.0604	-2.01658		22.012	4
								8.16817	6.04992	18.2438	-4.03316		8.03828	2.01664	18.1903	-3.02487		7.93379	0	18.119	-2.01658		32.477	4
								8.09175	5.0416	18.3024	-4.03316		7.96186	1.00832	18.2489	-3.02487		7.85738	-1.00829	18.1955	-1.00829		67.18	4
								7.97968	2.01664	18.361	-4.03316		7.92109	2.01664	18.3075	-3.02487		7.79878	-1.00829	18.2362	-2.01658		35.721	4
								7.92109	2.01664	18.4196	-4.03316		7.8625	2.01664	18.3839	-2.01658		7.72237	-2.01658	18.277	-3.02487		29.29	4
								7.82685	0	18.4247	-7.05803		7.83955	4.03328	18.4603	-1.00829		7.66377	-2.01658	18.3356	-3.02487		28.388	4
								7.76825	0	18.4655	-8.06632		7.74531	2.01664	18.5368	0		7.58736	-3.02487	18.412	-2.01658		34.943	4
								7.70966	0	18.5063	-9.07461		7.68672	2.01664	18.6132	1.00832		7.52876	-3.02487	18.4884	-1.00829		31.154	4
								7.66889	1.00832	18.5292	-11.0912		7.6103	1.00832	18.6896	2.01664		7.43452	-5.04145	18.5648	0		42.822	4
								7.6103	1.00832	18.57	-12.0995		7.53388	0	18.7839	4.03328		7.35811	-6.04974	18.6056	-1.00829		18.103	4
								7.55171	1.00832	18.6286	-12.0995		7.49311	1.00832	18.8424	4.03328		7.26387	-8.06632	18.682	0		36.507	4
								7.49311	1.00832	18.705	-11.0912		7.4167	0	18.901	4.03328		7.20527	-8.06632	18.7406	0		90.816	4
								7.4167	0	18.7636	-11.0912		7.3581	0	18.9596	4.03328		7.12885	-9.07461	18.817	1.00832		23.937	4
								7.3581	0	18.8578	-9.07461		7.29951	0	19.0182	4.03328		7.08809	-8.06632	18.9291	4.03328		23.516	4
								7.29951	0	18.952	-7.05803		7.24092	0	19.059	3.02496		7.04732	-7.05803	18.9699	3.02496		24.839	4
								7.25874	1.00832	19.0106	-7.05803		7.21797	2.01664	19.0998	2.01664		7.00655	-6.04974	19.0285	3.02496		39.514	4
								7.20015	1.00832	19.0514	-8.06632		7.1772	3.02496	19.1227	0		6.94795	-6.04974	19.0514	1.00832		29.844	4
								7.1772	3.02496	19.0922	-9.07461		7.11861	3.02496	19.1278	-3.02487		6.92501	-4.03316	19.0922	0		20.689	4
								7.17208	6.04992	19.1508	-9.07461		7.04219	2.01664	19.1508	-5.04145		6.90206	-2.01658	19.1686	1.00832		33.44	4
								7.13131	7.05824	19.2094	-9.07461		6.9836	2.01664	19.2272	-4.03316		6.87912	0	19.2272	1.00832		24.659	4
								7.03707	5.0416	19.268	-9.07461		6.90718	1.00832	19.3036	-3.02487		6.83835	1.00832	19.2858	1.00832		25.215	4
								6.94283	3.02496	19.3444	-8.06632		6.83076	0	19.38	-2.01658		6.76193	0	19.3444	1.00832		31.757	4
								6.90206	4.03328	19.4208	-7.05803		6.77217	0	19.4208	-3.02487		6.68551	-1.00829	19.3851	0		30.252	4
								6.87912	6.04992	19.5329	-4.03316		6.71358	0	19.5329	0		6.62692	-1.00829	19.4438	0		43.123	4
								6.82052	6.04992	19.5915	-4.03316		6.67281	1.00832	19.5915	0		6.5505	-2.01658	19.4845	-1.00829		38.853	4
								6.72628	4.03328	19.6501	-4.03316		6.66769	4.03328	19.6501	0		6.49191	-2.01658	19.5253	-2.01658		31.367	4
								6.66769	4.03328	19.673	-6.04974		6.66257	7.05824	19.6908	-1.00829		6.45114	-1.00829	19.5661	-3.02487		34.703	4
								6.6091	4.03328	19.7138	-7.05803		6.60398	7.05824	19.7316	-2.01658		6.37472	-2.01658	19.589	-5.04145		31.575	4
								6.51485	2.01664	19.7902	-6.04974		6.54538	7.05824	19.7902	-2.01658		6.29831	-3.02487	19.6476	-5.04145		23.937	4
								6.42061	0	19.8488	-6.04974		6.50461	8.06656	19.8488	-2.01658		6.23972	-3.02487	19.6884	-6.04974		27.726	4
								6.3442	-1.00829	19.8895	-7.05803		6.4282	7.05824	19.8717	-4.03316		6.18112	-3.02487	19.7648	-5.04145		74.397	4
								6.30343	0	19.966	-6.04974		6.33395	5.0416	19.9125	-5.04145		6.12253	-3.02487	19.8234	-5.04145		15.036	4
								6.24483	0	20.0602	-4.03316		6.29319	6.04992	19.9533	-6.04974		6.04611	-4.03316	19.882	-5.04145		69.786	4
								6.20406	1.00832	20.1366	-3.02487		6.23459	6.04992	19.994	-7.05803		5.96969	-5.04145	19.9406	-5.04145		63.895	4
								6.12765	0	20.2309	-1.00829		6.15817	5.0416	20.0526	-7.05803		5.89328	-6.04974	20.0348	-3.02487		34.222	4
								6.06905	0	20.2717	-2.01658		6.09958	5.0416	20.1469	-5.04145		5.81686	-7.05803	20.0934	-3.02487		44.807	4
								6.01046	0	20.3124	-3.02487		6.02316	4.03328	20.2589	-2.01658		5.74044	-8.06632	20.1342	-4.03316		17.923	4
								5.96969	1.00832	20.371	-3.02487		5.92892	2.01664	20.3532	0		5.68185	-8.06632	20.1928	-4.03316		30.914	4
								5.9111	1.00832	20.4653	-1.00829		5.85251	1.00832	20.4296	1.00832		5.62326	-8.06632	20.2514	-4.03316		15.024	7
								5.85251	1.00832	20.5417	0		5.77609	0	20.506	2.01664		5.58249	-7.05803	20.3278	-3.02487		15.427	7
								5.81174	2.01664	20.6003	0		5.73532	1.00832	20.5468	1.00832		5.55954	-5.04145	20.3507	-5.04145		16.237	7
								5.75314	2.01664	20.641	-1.00829		5.69455	2.01664	20.6054	1.00832		5.55442	-2.01658	20.4093	-5.04145		17.242	7
								5.69455	2.01664	20.6996	-1.00829		5.63596	2.01664	20.6461	0		5.53148	0	20.5214	-2.01658		17.544	7
								5.61813	1.00832	20.7582	-1.00829		5.55954	1.00832	20.7048	0		5.47288	0	20.6156	0		17.781	7
								5.54172	0	20.8168	-1.00829		5.48312	0	20.7633	0		5.41429	0	20.6742	0		18.418	7
								5.48312	0	20.8576	-2.01658		5.46018	2.01664	20.8219	0		5.32005	-2.01658	20.7328	0		18.452	7
								5.42453	0	20.8805	-4.03316		5.40158	2.01664	20.8627	-1.00829		5.26145	-2.01658	20.7558	-2.01658		18.85	7
								5.36594	0	20.9213	-5.04145		5.36082	3.02496	20.8678	-4.03316		5.23851	0	20.7965	-3.02487		19.549	7
								5.28952	-1.00829	20.9621	-6.04974		5.26657	1.00832	20.9086	-5.04145		5.16209	-1.00829	20.8195	-5.04145		20.222	7
								5.23093	-1.00829	21.0207	-6.04974		5.19016	0	20.985	-4.03316		5.08568	-2.01658	20.8602	-6.04974		20.908	7
								5.19016	0	21.0793	-6.04974		5.13156	0	21.0614	-3.02487		5.00926	-3.02487	20.9188	-6.04974		21.122	7
								5.13156	0	21.12	-7.05803		5.07297	0	21.1379	-2.01658		4.98631	-1.00829	20.9774	-6.04974		21.363	7
								5.05515	-1.00829	21.1964	-6.04974		5.05003	2.01664	21.2321	0		4.96337	1.00832	21.0182	-7.05803		21.794	7
								4.97873	-2.01658	21.255	-6.04974		4.99143	2.01664	21.2907	0		4.9226	2.01664	21.059	-8.06632		22.011	7
								4.92014	-2.01658	21.3136	-6.04974		4.95066	3.02496	21.3493	0		4.86401	2.01664	21.1354	-7.05803		22.97	7
								4.86154	-2.01658	21.39	-5.04145		4.94554	6.04992	21.4079	0		4.82324	3.02496	21.2296	-5.04145		23.366	7
								4.82077	-1.00829	21.4486	-5.04145		4.90477	7.05824	21.4308	-2.01658		4.80029	5.0416	21.3239	-3.02487		23.797	7
								4.78001	0	21.5072	-5.04145		4.88183	9.07488	21.4894	-2.01658		4.75952	6.04992	21.3825	-3.02487		24.235	7
								4.72141	0	21.5658	-5.04145		4.82324	9.07488	21.5124	-4.03316		4.68311	5.0416	21.4767	-1.00829		24.368	7
								4.68064	1.00832	21.6244	-5.04145		4.74682	8.06656	21.5353	-6.04974		4.60669	4.03328	21.5353	-1.00829		24.52	7
								4.63987	2.01664	21.7008	-4.03316		4.68823	8.06656	21.5939	-6.04974		4.53027	3.02496	21.6295	1.00832		24.83	7
								4.58128	2.01664	21.7773	-3.02487		4.62963	8.06656	21.6881	-4.03316		4.47168	3.02496	21.7238	3.02496		25.227	7
								4.52269	2.01664	21.8537	-2.01658		4.55322	7.05824	21.7824	-2.01658		4.39526	2.01664	21.8002	4.03328		25.803	7
								4.44627	1.00832	21.9301	-1.00829		4.4768	6.04992	21.841	-2.01658		4.31884	1.00832	21.8588	4.03328		25.861	7
								4.38768	1.00832	21.9887	-1.00829		4.36473	3.02496	21.8817	-3.02487		4.24243	0	21.9352	5.0416		25.869	7
								4.32908	1.00832	22.0651	0		4.27049	1.00832	21.9582	-2.01658		4.18383	0	22.0295	7.05824		25.948	7
								4.27049	1.00832	22.1237	0		4.24755	3.02496	22.0167	-2.01658		4.10742	-1.00829	22.1237	9.07488		26.454	7
								4.19407	0	22.1823	0		4.2246	5.0416	22.0397	-4.03316		4.01318	-3.02487	22.1645	8.06656		26.783	7
								4.13548	0	22.2409	0		4.20166	7.05824	22.0805	-5.04145		3.93676	-4.03316	22.1874	6.04992		27.423	7
								4.07689	0	22.2816	-1.00829		4.17871	9.07488	22.1391	-5.04145		3.86034	-5.04145	22.1925	3.02496		27.655	7
								4.01829	0	22.3224	-2.01658		4.10229	8.06656	22.2333	-3.02487		3.80175	-5.04145	22.2155	1.00832		27.749	7
								3.9597	0	22.3988	-1.00829		4.02588	7.05824	22.3454	0		3.7788	-3.02487	22.2741	1.00832		28.051	7
								3.93676	2.01664	22.4218	-3.02487		3.93164	5.0416	22.4218	1.00832		3.70239	-4.03316	22.297	-1.00829		28.582	7
								3.89599	3.02496	22.4804	-3.02487		3.87304	5.0416	22.4982	2.01664		3.66162	-3.02487	22.3556	-1.00829		29.198	7
								3.81957	2.01664	22.539	-3.02487		3.81445	5.0416	22.5746	3.02496		3.63867	-1.00829	22.4142	-1.00829		29.36	7
								3.76098	2.01664	22.5976	-3.02487		3.75586	5.0416	22.6332	3.02496		3.63355	2.01664	22.4371	-3.02487		29.766	7
								3.70238	2.01664	22.674	-2.01658		3.69726	5.0416	22.7275	5.0416		3.62843	5.0416	22.4957	-3.02487		29.856	7
								3.66161	3.02496	22.7326	-2.01658		3.6565	6.04992	22.786	5.0416		3.58766	6.04992	22.5543	-3.02487		29.9	7
								3.62085	4.03328	22.7734	-3.02487		3.58008	5.0416	22.809	3.02496		3.52907	6.04992	22.6129	-3.02487		30.061	7
								3.56225	4.03328	22.8319	-3.02487		3.53931	6.04992	22.8319	1.00832		3.4883	7.05824	22.6715	-3.02487		30.102	7
								3.48584	3.02496	22.8905	-3.02487		3.42724	3.02496	22.8727	0		3.42971	7.05824	22.7123	-4.03316		30.665	7
								3.39159	1.00832	22.967	-2.01658		3.333	1.00832	22.8956	-2.01658		3.33546	5.0416	22.7709	-4.03316		31.039	7
								3.31518	0	23.0077	-3.02487		3.29223	2.01664	22.9542	-2.01658		3.27687	5.0416	22.8473	-3.02487		31.535	7
								3.23876	-1.00829	23.0485	-4.03316		3.26929	4.03328	22.9772	-4.03316		3.20045	4.03328	22.9059	-3.02487		32.008	7
								3.19799	0	23.0714	-6.04974		3.24634	6.04992	23.0358	-4.03316		3.14186	4.03328	23.0001	-1.00829		32.692	7
								3.1394	0	23.1122	-7.05803		3.16993	5.0416	23.0944	-4.03316		3.08327	4.03328	23.0766	0		34.312	7
								3.0808	0	23.1886	-6.04974		3.12916	6.04992	23.1351	-5.04145		3.02467	4.03328	23.1173	-1.00829		34.65	7
								3.02221	0	23.2829	-4.03316		3.07056	6.04992	23.265	-1.00829		2.98391	5.0416	23.1937	0		35.689	7
								2.94579	-1.00829	23.3415	-4.03316		3.0298	7.05824	23.3415	0		2.94314	6.04992	23.2523	0		35.752	7
								2.90503	0	23.4001	-4.03316		2.9712	7.05824	23.4001	0		2.92019	8.06656	23.2931	-1.00829		36.164	7
								2.86426	1.00832	23.4586	-4.03316		2.87696	5.0416	23.423	-2.01658		2.87942	9.07488	23.3517	-1.00829		36.662	7
								2.82349	2.01664	23.5172	-4.03316		2.81837	5.0416	23.4816	-2.01658		2.82083	9.07488	23.3746	-3.02487		37.064	7
								2.78272	3.02496	23.6115	-2.01658		2.79542	7.05824	23.5758	0		2.76224	9.07488	23.4154	-4.03316		37.188	7
								2.7776	6.04992	23.7057	0		2.75465	8.06656	23.6522	1.00832		2.72147	10.0832	23.4384	-6.04974		37.405	7
								2.73683	7.05824	23.7643	0		2.73171	10.0832	23.7287	2.01664		2.6807	11.0915	23.4969	-6.04974		37.877	7
								2.71388	9.07488	23.7873	-2.01658		2.69094	11.0915	23.8051	3.02496		2.63993	12.0998	23.5556	-6.04974		38.052	7
								2.61964	7.05824	23.8102	-4.03316		2.61452	10.0832	23.8637	3.02496		2.58134	12.0998	23.6141	-6.04974		38.478	7
								2.54323	6.04992	23.851	-5.04145		2.55593	10.0832	23.9401	4.03328		2.50492	11.0915	23.6727	-6.04974		40.436	7
								2.46681	5.0416	23.8917	-6.04974		2.47951	9.07488	23.9987	4.03328		2.44633	11.0915	23.7313	-6.04974		41.379	7
								2.42604	6.04992	23.9503	-6.04974		2.43874	10.0832	24.0216	2.01664		2.40556	12.0998	23.8077	-5.04145		41.502	7
								2.36745	6.04992	24.0089	-6.04974		2.38015	10.0832	24.0446	0		2.36479	13.1082	23.902	-3.02487		41.543	7
								2.29103	5.0416	24.0497	-7.05803		2.28591	8.06656	24.0497	-3.02487		2.28837	12.0998	23.9606	-3.02487		41.722	7
								2.21461	4.03328	24.1261	-6.04974		2.24514	9.07488	24.1083	-3.02487		2.19413	10.0832	24.037	-2.01658		41.756	7
								2.13819	3.02496	24.2025	-5.04145		2.18655	9.07488	24.1847	-2.01658		2.15336	11.0915	24.1312	0		41.947	7
								2.09742	4.03328	24.2611	-5.04145		2.1636	11.0915	24.2611	-1.00829		2.11259	12.0998	24.1542	-2.01658		42.019	7
								2.07448	6.04992	24.3019	-6.04974		2.14066	13.1082	24.3376	0		2.054	12.0998	24.1949	-3.02487		43.433	7
								2.01589	6.04992	24.3605	-6.04974		2.09989	14.1165	24.3961	0		1.99541	12.0998	24.2536	-3.02487		44.527	7
								1.93947	5.0416	24.4013	-7.05803		2.05912	15.1248	24.4547	0		1.91899	11.0915	24.2765	-5.04145		44.716	7
								1.88088	5.0416	24.4599	-7.05803		2.00053	15.1248	24.5133	0		1.84257	10.0832	24.3529	-4.03316		46.262	7
								1.80446	4.03328	24.5541	-5.04145		1.94193	15.1248	24.5897	1.00832		1.78398	10.0832	24.4472	-2.01658		46.584	7
								1.74587	4.03328	24.6127	-5.04145		1.88334	15.1248	24.6662	2.01664		1.72538	10.0832	24.4879	-3.02487		47.441	7
								1.65162	2.01664	24.7069	-3.02487		1.82475	15.1248	24.7426	3.02496		1.66679	10.0832	24.5465	-3.02487		48.441	7
								1.59303	2.01664	24.7655	-3.02487		1.78398	16.1331	24.7833	2.01664		1.64385	12.0998	24.5516	-6.04974		48.78	7
								1.55226	3.02496	24.842	-2.01658		1.74321	17.1414	24.842	2.01664		1.60308	13.1082	24.6281	-5.04145		53.253	7
								1.51149	4.03328	24.9005	-2.01658		1.70244	18.1498	24.8827	1.00832		1.56231	14.1165	24.7223	-3.02487		53.442	7
								1.47073	5.0416	24.9413	-3.02487		1.66167	19.1581	24.9057	-1.00829		1.55719	17.1414	24.7987	-2.01658		55.804	7
								1.39431	4.03328	24.9999	-3.02487		1.60308	19.1581	24.9464	-2.01658		1.55207	20.1664	24.8573	-2.01658		56.532	7
								1.31789	3.02496	25.0407	-4.03316		1.52666	18.1498	24.9872	-3.02487		1.49348	20.1664	24.8981	-3.02487		56.917	7
								1.22365	1.00832	25.0814	-5.04145		1.46807	18.1498	25.0458	-3.02487		1.47053	22.1831	24.9388	-4.03316		57.283	7
								1.14723	0	25.14	-5.04145		1.44512	20.1664	25.14	-1.00829		1.42976	23.1914	25.0331	-2.01658		59.771	7
								1.08864	0	25.1808	-6.04974		1.42218	22.1831	25.1808	-2.01658		1.40682	25.208	25.0917	-2.01658		60.248	7
								1.03004	0	25.2216	-7.05803		1.38141	23.1914	25.2394	-2.01658		1.38387	27.2247	25.1503	-2.01658		60.942	7
								0.971451	0	25.2624	-8.06632		1.32282	23.1914	25.2445	-5.04145		1.37875	30.2496	25.1911	-3.02487		61.176	7
								0.912858	0	25.3209	-8.06632		1.26422	23.1914	25.2853	-6.04974		1.39146	34.2829	25.2318	-4.03316		61.526	7
								0.854265	0	25.433	-5.04145		1.18781	22.1831	25.3617	-5.04145		1.40416	38.3162	25.3082	-3.02487		64.937	7
								0.866969	4.03328	25.4916	-5.04145		1.14704	23.1914	25.4381	-4.03316		1.43469	43.3578	25.3312	-5.04145		66.208	7
								0.861849	7.05824	25.5324	-6.04974		1.12409	25.208	25.4967	-4.03316		1.41175	45.3744	25.3541	-7.05803		66.803	7
								0.838904	9.07488	25.591	-6.04974		1.11897	28.233	25.5553	-4.03316		1.3888	47.3911	25.4127	-7.05803		67.405	7
								0.780311	9.07488	25.6139	-8.06632		1.09603	30.2496	25.6139	-4.03316		1.38368	50.416	25.4357	-9.07461		67.66	7
								0.721718	9.07488	25.6903	-7.05803		1.07308	32.2662	25.6547	-5.04145		1.39638	54.4493	25.4943	-9.07461		84.907	7
								0.680949	10.0832	25.7846	-5.04145		1.05014	34.2829	25.7133	-5.04145		1.40909	58.4826	25.5529	-9.07461		93.128	7
								0.64018	11.0915	25.861	-4.03316		1.0272	36.2995	25.7184	-8.06632		1.38614	60.4992	25.6115	-9.07461		93.915	7
								0.617236	13.1082	25.9731	-1.00829		0.986426	37.3079	25.777	-8.06632		1.3632	62.5159	25.6522	-10.0829		50.743	7
								0.558643	13.1082	26.0495	0		0.945657	38.3162	25.8356	-8.06632		1.32243	63.5242	25.7108	-10.0829		25.769	7
								0.535698	15.1248	26.1081	0		0.904888	39.3245	25.912	-7.05803		1.22819	61.5075	25.7694	-10.0829		35.003	7
								0.512754	17.1414	26.1667	0		0.864119	40.3328	25.9884	-6.04974		1.13395	59.4909	25.8458	-9.07461		28.628	7
								0.489809	19.1581	26.2252	0		0.82335	41.3411	26.0648	-5.04145		1.03971	57.4743	25.9222	-8.06632		32.922	7
								0.466865	21.1747	26.2838	0		0.782582	42.3494	26.1234	-5.04145		0.963288	56.4659	26.0165	-6.04974		49.83	7
								0.426096	22.1831	26.3424	0		0.759637	44.3661	26.1642	-6.04974		0.922519	57.4743	26.0751	-6.04974		37.213	7
								0.403151	24.1997	26.3832	-1.00829		0.736692	46.3827	26.205	-7.05803		0.863926	57.4743	26.1693	-4.03316		59.241	7
								0.362382	25.208	26.424	-2.01658		0.731572	49.4077	26.2636	-7.05803		0.787509	56.4659	26.2279	-4.03316		63.113	7
								0.339438	27.2247	26.4647	-3.02487		0.708628	51.4243	26.34	-6.04974		0.74674	57.4743	26.2865	-4.03316		83.84	7
								0.316493	29.2413	26.4877	-5.04145		0.667859	52.4327	26.3807	-7.05803		0.705971	58.4826	26.3273	-5.04145		62.91	7
								0.311373	32.2662	26.5463	-5.04145		0.62709	53.441	26.4394	-7.05803		0.665202	59.4909	26.3681	-6.04974		96.372	7
								0.288428	34.2829	26.5692	-7.05803		0.586321	54.4493	26.4979	-7.05803		0.624433	60.4992	26.4266	-6.04974		23.306	7
								0.283308	37.3079	26.6278	-7.05803		0.563377	56.4659	26.5922	-5.04145		0.583665	61.5075	26.5031	-5.04145		30.192	7
								0.278188	40.3328	26.6864	-7.05803		0.522608	57.4743	26.6686	-4.03316		0.542896	62.5159	26.6151	-2.01658		59.241	7
								0.290892	44.3661	26.7628	-6.04974		0.499663	59.4909	26.7094	-5.04145		0.502127	63.5242	26.6737	-2.01658		47.814	7
								0.303596	48.3994	26.8036	-7.05803		0.476719	61.5075	26.7858	-4.03316		0.461358	64.5325	26.6967	-4.03316		45.108	7
								0.3163	52.4327	26.8622	-7.05803		0.453774	63.5242	26.88	-2.01658		0.402765	64.5325	26.7553	-4.03316		25.862	7
								0.31118	55.4576	26.903	-8.06632		0.43083	65.5408	26.9564	-1.00829		0.344172	64.5325	26.8138	-4.03316		27.786	7
								0.30606	58.4826	26.9972	-6.04974		0.461358	70.5824	27.015	-1.00829		0.267754	63.5242	26.9437	0		50.575	7
								0.283115	60.4992	27.038	-7.05803		0.456238	73.6074	27.0558	-2.01658		0.24481	65.5408	27.038	2.01664		65.256	7
								0.242346	61.5075	27.1144	-6.04974		0.451118	76.6324	27.0966	-3.02487		0.221865	67.5575	27.0966	2.01664		22.033	7
								0.219402	63.5242	27.173	-6.04974		0.392524	76.6324	27.1017	-6.04974		0.198921	69.5741	27.1374	1.00832		50.16	7
								0.178633	64.5325	27.2138	-7.05803		0.333931	76.6324	27.1425	-7.05803		0.175976	71.5907	27.1781	0		15.073	7
								0.155688	66.5491	27.2545	-8.06632		0.275338	76.6324	27.2367	-5.04145		0.153031	73.6074	27.2367	0		69.977	7
								0.150568	69.5741	27.2597	-11.0912		0.216745	76.6324	27.2775	-6.04974		0.130087	75.624	27.2597	-2.01658		48.776	7
								0.145448	72.5991	27.2826	-13.1078		0.175976	77.6407	27.3717	-4.03316		0.0893182	76.6324	27.2826	-4.03316		25.021	7
								0.211625	79.6573	27.3234	-14.116		0.135207	78.649	27.4481	-3.02487		0.0129008	75.624	27.3056	-6.04974		28.989	7
								0.206505	82.6823	27.3641	-15.1243		0.130087	81.674	27.4889	-4.03316		-0.0456924	75.624	27.382	-5.04145		50.22	7
								0.18356	84.6989	27.4406	-14.116		0.107143	83.6906	27.5297	-5.04145		-0.0864612	76.6324	27.4762	-3.02487		99.056	7
								0.160615	86.7155	27.5348	-12.0995		0.0841979	85.7072	27.5705	-6.04974		-0.0915814	79.6573	27.5705	-1.00829		36.425	7
								0.155495	89.7405	27.629	-10.0829		0.0790777	88.7322	27.6112	-7.05803		-0.0610532	84.6989	27.6469	0		46.371	7
								0.132551	91.7571	27.7411	-7.05803		0.0739575	91.7571	27.6698	-7.05803		-0.0305266	89.7405	27.7055	0		42.493	7
								0.109606	93.7738	27.8175	-6.04974		0.051013	93.7738	27.7106	-8.06632		0	94.7821	27.7641	0		43.484	7
								0.0866615	95.7904	27.894	-5.04145		0.0280684	95.7904	27.787	-7.05803				27.8583	2.01664		53.277	7
								0.0458927	96.7987	27.9704	-4.03316		0.00512212	97.8071	27.8634	-6.04974				27.8991	1.00832		33.921	7
								0.0229464	98.8154	28.029	-4.03316		0	100.832	27.8864	-8.06632				27.9398	0		27.907	7
								0	100.832	28.1054	-3.02487				27.945	-8.06632				27.9984	0		34.763	7
																							24.298	7
																							21.471	7
																							41.98	7
																							63.03	7
																							35.485	7
																							27.669	7
																							88.29	7
																							57.256	7
																							24.128	7
																							40.416	7
																							40.116	7
																							42.642	7
																							15.528	12
																							15.931	12
																							16.107	12
																							17.746	12
																							18.073	12
																							18.378	12
																							18.956	12
																							19.933	12
																							20.458	12
																							22.714	12
																							23.293	12
																							23.797	12
																							23.968	12
																							24.084	12
																							24.209	12
																							24.586	12
																							24.627	12
																							25.026	12
																							25.199	12
																							25.465	12
																							26.627	12
																							26.827	12
																							27.23	12
																							27.759	12
																							28.029	12
																							28.113	12
																							28.874	12
																							28.948	12
																							29.166	12
																							29.31	12
																							29.385	12
																							29.652	12
																							30.31	12
																							30.565	12
																							30.603	12
																							31.05	12
																							31.05	12
																							31.58	12
																							31.639	12
																							32.115	12
																							32.167	12
																							32.423	12
																							32.505	12
																							32.757	12
																							32.905	12
																							33.335	12
																							33.443	12
																							33.519	12
																							34.895	12
																							35.247	12
																							35.272	12
																							36.046	12
																							36.153	12
																							36.253	12
																							36.517	12
																							36.915	12
																							37.145	12
																							37.923	12
																							38.027	12
																							39.23	12
																							39.806	12
																							39.87	12
																							40.142	12
																							40.589	12
																							41.684	12
																							42.205	12
																							42.853	12
																							42.873	12
																							42.904	12
																							43.114	12
																							44.74	12
																							45.84	12
																							46.074	12
																							46.595	12
																							46.987	12
																							48.698	12
																							51.214	12
																							52.081	12
																							52.745	12
																							53.082	12
																							53.621	12
																							53.693	12
																							53.761	12
																							54.18	12
																							55.168	12
																							55.989	12
																							56.29	12
																							56.864	12
																							58.483	12
																							59.229	12
																							59.643	12
																							59.956	12
																							60.453	12
																							61.894	12
																							62.482	12
																							63.496	12
																							65.105	12
																							67.371	12
																							72.857	12
																							74.565	12
																							80.206	12
																							81.508	12
																							93.32	12
																							15.899	22
																							16.52	22
																							16.802	22
																							16.939	22
																							17.296	22
																							17.343	22
																							18.754	22
																							20.666	22
																							21.494	22
																							21.891	22
																							22.42	22
																							23.721	22
																							23.941	22
																							24.794	22
																							25.327	22
																							25.666	22
																							25.857	22
																							26.29	22
																							27.134	22
																							27.949	22
																							28.451	22
																							28.462	22
																							28.723	22
																							28.819	22
																							28.88	22
																							28.996	22
																							29.013	22
																							29.177	22
																							29.892	22
																							30.03	22
																							31.357	22
																							31.974	22
																							32.279	22
																							32.403	22
																							33.239	22
																							33.244	22
																							33.392	22
																							34.368	22
																							34.748	22
																							34.771	22
																							34.891	22
																							35.359	22
																							35.762	22
																							35.763	22
																							36.269	22
																							36.305	22
																							36.76	22
																							36.829	22
																							36.846	22
																							36.86	22
																							37.086	22
																							37.126	22
																							38.023	22
																							38.319	22
																							38.408	22
																							38.917	22
																							39.252	22
																							39.87	22
																							40.282	22
																							41.3	22
																							41.4	22
																							41.801	22
																							41.893	22
																							42.255	22
																							43.021	22
																							43.09	22
																							43.626	22
																							44.409	22
																							44.774	22
																							44.863	22
																							45.009	22
																							45.126	22
																							45.393	22
																							46.158	22
																							46.413	22
																							46.862	22
																							47.647	22
																							47.797	22
																							48.125	22
																							49.028	22
																							49.725	22
																							50.337	22
																							50.441	22
																							50.567	22
																							50.578	22
																							50.584	22
																							51.066	22
																							52.258	22
																							52.313	22
																							52.419	22
																							52.655	22
																							52.725	22
																							52.866	22
																							53.107	22
																							53.882	22
																							54.133	22
																							55.028	22
																							55.532	22
																							56.146	22
																							59.233	22
																							61.423	22
																							65.441	22
																							66.711	22
																							67.175	22
																							67.335	22
																							70.161	22
																							70.88	22
																							71.782	22
																							76.602	22
																							79.119	22
																							80.303	22
																							81.127	22
																							82.72	22
																							16.449	52
																							16.59	52
																							16.661	52
																							17.085	52
																							17.507	52
																							17.627	52
																							18.144	52
																							18.285	52
																							18.426	52
																							18.567	52
																							18.984	52
																							21.58	52
																							21.962	52
																							22.073	52
																							22.617	52
																							23.567	52
																							24.025	52
																							24.096	52
																							24.818	52
																							25.368	52
																							25.452	52
																							25.923	52
																							26.374	52
																							26.915	52
																							27.279	52
																							27.634	52
																							27.707	52
																							28.069	52
																							28.521	52
																							29.165	52
																							29.738	52
																							29.815	52
																							30.253	52
																							30.613	52
																							31.01	52
																							32.068	52
																							33.332	52
																							33.506	52
																							33.609	52
																							34.973	52
																							35.087	52
																							36.164	52
																							36.287	52
																							36.805	52
																							37.337	52
																							37.525	52
																							37.708	52
																							37.995	52
																							38.42	52
																							38.42	52
																							38.867	52
																							39.12	52
																							39.486	52
																							39.54	52
																							39.712	52
																							39.79	52
																							40.103	52
																							41.923	52
																							42.03	52
																							42.29	52
																							42.769	52
																							43.202	52
																							43.258	52
																							43.621	52
																							44.691	52
																							44.761	52
																							44.992	52
																							45.582	52
																							45.982	52
																							45.994	52
																							46.155	52
																							47.595	52
																							47.682	52
																							48.032	52
																							48.196	52
																							48.542	52
																							48.594	52
																							48.649	52
																							48.982	52
																							49.206	52
																							49.289	52
																							50.11	52
																							50.434	52
																							51.526	52
																							51.617	52
																							51.871	52
																							51.881	52
																							52.492	52
																							52.645	52
																							52.739	52
																							52.747	52
																							52.878	52
																							52.975	52
																							53.056	52
																							53.276	52
																							53.408	52
																							53.482	52
																							53.503	52
																							53.503	52
																							53.56	52
																							54.1	52
																							54.219	52
																							54.287	52
																							54.945	52
																							55.21	52
																							55.245	52
																							55.306	52
																							55.432	52
																							55.461	52
																							55.656	52
																							56.708	52
																							56.864	52
																							57.612	52
																							57.651	52
																							59.001	52
																							59.431	52
																							59.739	52
																							59.964	52
																							60.22	52
																							60.616	52
																							61.375	52
																							61.947	52
																							62.205	52
																							62.772	52
																							62.795	52
																							62.918	52
																							63.773	52
																							64.17	52
																							64.451	52
																							64.623	52
																							65.381	52
																							65.665	52
																							65.709	52
																							66.545	52
																							66.581	52
																							66.61	52
																							66.773	52
																							66.959	52
																							67.057	52
																							67.487	52
																							67.589	52
																							67.787	52
																							67.877	52
																							67.91	52
																							68.742	52
																							69.414	52
																							70.55	52
																							71.657	52
																							72.519	52
																							72.582	52
																							72.902	52
																							72.911	52
																							72.927	52
																							75.724	52
																							78.611	52
																							87.964	52
																							92.97	52
																							98.603	52
																							37.04	502
																							51.641	502
																							65.994	502
																							72.656	502
																							66.818	502
																							29.109	502
																							60.081	502
																							73.657	502
																							65.315	502
																							83.92	502
																							68.34	502
																							26.801	502
																							53.09	502
																							51.443	502
																							68.227	502
																							56.992	502
																							66.675	502
																							24.204	502
																							76.487	502
																							57.316	502
																							58.19	502
																							58.945	502
																							53.729	502
																							49.171	502
																							62.207	502
																							67.716	502
																							49.711	502
																							54.984	502
																							53.899	502
																							64.768	502
																							58.546	502
																							50.882	502
																							58.852	502
																							50.218	502
																							48.79	502
																							62.033	502
																							36.002	502
																							42.422	502
																							56.641	502
																							55.256	502
																							17.903	502
																							19.017	502
																							77.239	502
																							41.623	502
																							84.317	502
																							20.623	502
																							46.451	502
																							41.602	502
																							41.029	502
																							41.532	502
																							16.741	502
																							75.787	502
																							78.209	502
																							80.519	502
																							33.402	502
																							59.341	502
																							18.261	502
																							38.45	502
																							44.051	502
																							50.421	502
																							22.803	502
																							42.374	502
																							36.215	502
																							48.859	502
																							24.285	502
																							76.85	502
																							32.342	502
																							42.343	502
																							23.366	502
																							32.687	502

## Sheet: Fig 3
	c
	CH1/CH2 bound				Hydrophilic groove bound				Transmembrane				d
	Force (kcal/mol/nm)	Force (pN)	Time (ns)		Force (kcal/mol/nm)	Force (pN)	Time (ns)		Force (kcal/mol/nm)	Force (pN)	Time (ns)		Force (kcal/mol/nm)	Force (pN)	Type
	1.44056e-06	1.00109e-05	0		-2.99104e-07	-2.07856e-06	0		4.5673e-08	3.17396e-07	0		236.811	34.0769	membrane adsorbed
	0.248377	1.72605	0.01		0.585136	4.06629	0.01		0.642204	4.46287	0.01		210.58	30.3024	membrane adsorbed
	-0.974101	-6.76932	0.02		0.212035	1.4735	0.02		0.0970796	0.674635	0.02		214.134	30.8137	membrane adsorbed
	0.174135	1.21012	0.03		-0.00779132	-0.0541442	0.03		0.361537	2.51243	0.03		244.483	35.1809	membrane adsorbed
	0.749826	5.21076	0.04		0.584304	4.06051	0.04		-0.514587	-3.57602	0.04		230.09	33.1098	membrane adsorbed
	1.46471	10.1787	0.05		0.50588	3.51551	0.05		-0.700813	-4.87016	0.05		198.133	28.5112	membrane adsorbed
	1.41429	9.82829	0.06		0.11161	0.775613	0.06		0.26478	1.84004	0.06		323.808	46.5958	CH1/CH2
	-0.140734	-0.977999	0.07		-0.219043	-1.5222	0.07		0.539555	3.74953	0.07		346.691	49.8886	CH1/CH2
	-0.0310966	-0.216099	0.08		-1.18832	-8.25799	0.08		-0.513717	-3.56997	0.08		351.864	50.633	CH1/CH2
	0.990966	6.88652	0.09		-0.607108	-4.21898	0.09		0.26338	1.8303	0.09		303.154	43.6237	CH1/CH2
	3.34928	23.2752	0.1		-1.12493	-7.81748	0.1		-0.174447	-1.21228	0.1		312.867	45.0214	CH1/CH2
	0.685985	4.76711	0.11		-1.83975	-12.785	0.11		1.72158	11.9638	0.11		275.851	39.6948	CH1/CH2
	1.46582	10.1864	0.12		-3.07474	-21.3673	0.12		1.56789	10.8957	0.12		301.77	43.4245	CH1/CH2
	1.5707	10.9153	0.13		-1.9649	-13.6547	0.13		1.64549	11.435	0.13		312.564	44.9778	CH1/CH2
	2.45136	17.0353	0.14		-2.49598	-17.3453	0.14		1.89868	13.1945	0.14		254.242	36.5853	CH1/CH2
	2.03726	14.1575	0.15		-2.84572	-19.7758	0.15		2.46776	17.1492	0.15		252.747	36.3702	CH1/CH2
	0.763258	5.30411	0.16		-1.47505	-10.2506	0.16		1.40745	9.78081	0.16		229.5	33.0249	CH1/CH2
	1.5344	10.663	0.17		-2.37941	-16.5352	0.17		1.31175	9.11572	0.17		221.996	31.9451	CH1/CH2
	0.405134	2.8154	0.18		-3.25163	-22.5965	0.18		0.881436	6.12537	0.18		204.611	29.4434	CH1/CH2
	-0.157155	-1.09212	0.19		-2.17306	-15.1012	0.19		1.9613	13.6297	0.19		305.812	44.0061	CH1/CH2
	0.280306	1.94793	0.2		-0.977911	-6.7958	0.2		1.38237	9.60653	0.2		292.452	42.0836	CH1/CH2
	0.949914	6.60124	0.21		-3.00332	-20.871	0.21		1.81874	12.639	0.21		252.361	36.3146	CH1/CH2
	0.360402	2.50454	0.22		-1.12479	-7.81652	0.22		2.54622	17.6945	0.22		241.45	34.7445	CH1/CH2
	0.464837	3.2303	0.23		-1.11171	-7.7256	0.23		1.35568	9.42102	0.23		241.568	34.7615	CH1/CH2
	0.356609	2.47818	0.24		-0.052516	-0.36495	0.24		2.89175	20.0957	0.24		237.79	34.2179	CH1/CH2
	0.661532	4.59718	0.25		-0.0574579	-0.399292	0.25		1.31584	9.14414	0.25		238.819	34.3659	CH1/CH2
	1.19537	8.30697	0.26		1.11906	7.77667	0.26		1.09811	7.63111	0.26		285.558	41.0916	CH1/CH2
	1.08676	7.5522	0.27		0.109416	0.760365	0.27		1.48985	10.3534	0.27		252.619	36.3517	CH1/CH2
	0.167391	1.16325	0.28		-0.776391	-5.39537	0.28		1.02151	7.0988	0.28		347.06	49.9417	CH1/CH2
	0.345222	2.39905	0.29		-0.128092	-0.890152	0.29		1.50869	10.4843	0.29		361.109	51.9633	CH1/CH2
	-1.30705	-9.08305	0.3		1.04233	7.24347	0.3		0.367529	2.55407	0.3		386.176	55.5705	CH1/CH2
	-1.23472	-8.58043	0.31		-1.22842	-8.53666	0.31		0.422134	2.93354	0.31		308.611	44.4089	CH1/CH2
	0.67141	4.66583	0.32		0.188792	1.31197	0.32		1.09322	7.59714	0.32		562.877	80.9977	Hydrophilic groove
	1.48899	10.3474	0.33		-0.192598	-1.33842	0.33		0.315686	2.1938	0.33		536.394	77.1868	Hydrophilic groove
	2.84749	19.7881	0.34		-0.214313	-1.48933	0.34		1.49075	10.3597	0.34		500.881	72.0765	Hydrophilic groove
	1.23524	8.58405	0.35		-0.00996898	-0.0692774	0.35		1.23287	8.56755	0.35		438.884	63.1551	Hydrophilic groove
	0.11943	0.829955	0.36		0.0917051	0.637286	0.36		1.5731	10.932	0.36		497.683	71.6163	Hydrophilic groove
	1.27794	8.8808	0.37		0.225534	1.5673	0.37		1.37117	9.5287	0.37		482.832	69.4792	Hydrophilic groove
	0.418358	2.9073	0.38		-1.11002	-7.71389	0.38		0.542959	3.77318	0.38		503.742	72.4882	Hydrophilic groove
	-0.826322	-5.74236	0.39		-0.821532	-5.70907	0.39		1.97095	13.6967	0.39		527.671	75.9315	Hydrophilic groove
	0.470134	3.2671	0.4		-0.798669	-5.55019	0.4		1.515	10.5282	0.4		443.809	63.8639	Hydrophilic groove
	1.31291	9.12378	0.41		0.204302	1.41976	0.41		2.18214	15.1643	0.41		478.853	68.9067	Hydrophilic groove
	1.63803	11.3831	0.42		-0.166425	-1.15654	0.42		0.99538	6.91719	0.42		490.778	70.6226	Hydrophilic groove
	1.77783	12.3547	0.43		-0.470715	-3.27114	0.43		1.23114	8.55558	0.43		349.611	50.3088	Hydrophilic groove
	1.49785	10.409	0.44		-0.354892	-2.46625	0.44		0.867395	6.02779	0.44		429.401	61.7905	Hydrophilic groove
	0.469233	3.26084	0.45		-0.00107275	-0.00745487	0.45		0.680734	4.73062	0.45		542.879	78.1199	Hydrophilic groove
	0.648666	4.50778	0.46		-0.280679	-1.95052	0.46		0.95309	6.62331	0.46		508.498	73.1726	Hydrophilic groove
	0.542684	3.77127	0.47		-0.866243	-6.01978	0.47		0.585304	4.06745	0.47		426.23	61.3343	Hydrophilic groove
	0.730449	5.07611	0.48		-0.783712	-5.44625	0.48		0.205459	1.4278	0.48		395.342	56.8894	Hydrophilic groove
	0.954926	6.63607	0.49		-0.716307	-4.97783	0.49		0.609551	4.23595	0.49		509.039	73.2504	Hydrophilic groove
	0.943186	6.55448	0.5		-0.849376	-5.90257	0.5		1.47353	10.24	0.5		405.847	58.4011	Hydrophilic groove
	-0.444627	-3.08985	0.51		-1.59722	-11.0996	0.51		0.931298	6.47187	0.51		484.158	69.67	Hydrophilic groove
	1.08308	7.52664	0.52		-0.992457	-6.89688	0.52		0.278889	1.93808	0.52		493.336	70.9907	Hydrophilic groove
	0.657342	4.56807	0.53		-2.10446	-14.6245	0.53		0.121467	0.844107	0.53		417.829	60.1253	Hydrophilic groove
	-0.66838	-4.64477	0.54		-0.412345	-2.86551	0.54		-0.371362	-2.58071	0.54		439.559	63.2523	Hydrophilic groove
	0.0480442	0.333874	0.55		-1.76931	-12.2955	0.55		-0.651193	-4.52533	0.55		392.093	56.4219	Hydrophilic groove
	0.789646	5.48749	0.56		-1.03819	-7.21468	0.56		0.205538	1.42834	0.56		415.941	59.8536	Hydrophilic groove
	-0.113811	-0.790908	0.57		-0.811099	-5.63657	0.57		-0.441114	-3.06543	0.57		414.364	59.6267	Hydrophilic groove
	-0.900287	-6.25636	0.58		-0.977039	-6.78974	0.58		1.1709	8.13693	0.58		440.371	63.3691	Hydrophilic groove
	-0.0998215	-0.693689	0.59		-0.829644	-5.76544	0.59		0.820392	5.70115	0.59		561.164	80.7511	Hydrophilic groove
	2.27921	15.8389	0.6		-0.653035	-4.53814	0.6		0.227648	1.58199	0.6		564.38	81.214	Hydrophilic groove
	0.822636	5.71675	0.61		-1.18138	-8.20974	0.61		0.613533	4.26362	0.61		515.074	74.1188	Hydrophilic groove
	0.468164	3.25342	0.62		-1.03576	-7.19777	0.62		1.54063	10.7063	0.62		485.589	69.8759	Hydrophilic groove
	0.579866	4.02966	0.63		-1.63028	-11.3293	0.63		0.976695	6.78734	0.63		581.836	83.7259	Hydrophilic groove
	0.401869	2.79271	0.64		-0.321212	-2.2322	0.64		2.22726	15.4779	0.64		542.838	78.114	Hydrophilic groove
	0.227083	1.57807	0.65		-0.500985	-3.48149	0.65		1.9416	13.4928	0.65		454.693	65.43	Hydrophilic groove
	-0.164418	-1.14259	0.66		-1.32638	-9.21739	0.66		1.57945	10.9761	0.66		415.242	59.7531	Hydrophilic groove
	1.77206	12.3146	0.67		-0.239247	-1.6626	0.67		2.10604	14.6355	0.67		391.297	56.3074	Hydrophilic groove
	0.99565	6.91907	0.68		-0.497892	-3.46	0.68		1.77357	12.325	0.68		406.634	58.5144	Hydrophilic groove
	1.10091	7.65057	0.69		-0.578239	-4.01835	0.69		1.69992	11.8132	0.69		492.341	70.8476	Hydrophilic groove
	-0.290256	-2.01707	0.7		-0.496826	-3.45259	0.7		1.50705	10.4729	0.7		415.784	59.831	Hydrophilic groove
	-0.833654	-5.79331	0.71		-0.835758	-5.80793	0.71		2.14681	14.9188	0.71		411.638	59.2344	Hydrophilic groove
	-1.50235	-10.4403	0.72		0.662285	4.60242	0.72		2.28865	15.9045	0.72		501.128	72.112	transmembrane
	-2.20269	-15.3071	0.73		0.376558	2.61682	0.73		2.19226	15.2347	0.73		431.413	62.08	transmembrane
	-0.878635	-6.1059	0.74		0.663791	4.61288	0.74		2.10248	14.6108	0.74		447.375	64.377	transmembrane
	0.227745	1.58267	0.75		0.160516	1.11548	0.75		2.46152	17.1058	0.75		370.759	53.352	transmembrane
	-0.135587	-0.942235	0.76		-0.482082	-3.35013	0.76		3.10014	21.5438	0.76		427.18	61.471	transmembrane
	1.44099	10.0139	0.77		-2.06615	-14.3583	0.77		2.84558	19.7748	0.77		454.039	65.336	transmembrane
	-0.256157	-1.78011	0.78		-1.25382	-8.71318	0.78		3.0647	21.2975	0.78
	1.11613	7.75634	0.79		-0.263576	-1.83167	0.79		2.39383	16.6355	0.79
	-0.0991649	-0.689127	0.8		-0.874912	-6.08002	0.8		2.94355	20.4556	0.8
	-0.672581	-4.67397	0.81		-1.02864	-7.14833	0.81		3.18924	22.163	0.81
	0.116769	0.811465	0.82		-0.431804	-3.00074	0.82		2.57311	17.8813	0.82
	-0.14141	-0.982698	0.83		-1.18028	-8.2021	0.83		2.22674	15.4743	0.83
	-1.14559	-7.96102	0.84		-0.282624	-1.96404	0.84		2.31312	16.0746	0.84
	0.653798	4.54344	0.85		0.73032	5.07521	0.85		2.32332	16.1455	0.85
	1.54228	10.7178	0.86		0.825982	5.74	0.86		2.71076	18.8379	0.86
	0.744455	5.17344	0.87		1.08162	7.51651	0.87		2.76924	19.2443	0.87
	-0.389704	-2.70817	0.88		0.234631	1.63052	0.88		1.58046	10.9831	0.88
	-1.24915	-8.68075	0.89		-0.658812	-4.57828	0.89		2.16267	15.0291	0.89
	-0.644641	-4.47981	0.9		-0.803141	-5.58126	0.9		0.598781	4.16111	0.9
	0.691917	4.80834	0.91		-0.3605	-2.50522	0.91		1.02594	7.12958	0.91
	0.546121	3.79516	0.92		0.485447	3.37352	0.92		1.02593	7.12948	0.92
	-0.265899	-1.84781	0.93		1.39872	9.72012	0.93		2.17815	15.1366	0.93
	-1.88309	-13.0862	0.94		0.0100598	0.0699086	0.94		0.999412	6.94521	0.94
	-2.98987	-20.7775	0.95		0.806286	5.60312	0.95		1.74803	12.1476	0.95
	-1.05698	-7.34525	0.96		1.2154	8.44616	0.96		1.50519	10.46	0.96
	-1.17978	-8.19863	0.97		-0.171043	-1.18863	0.97		2.38322	16.5617	0.97
	-0.427464	-2.97058	0.98		-0.0666233	-0.462985	0.98		2.20395	15.3159	0.98
	-0.777498	-5.40306	0.99		-0.219087	-1.5225	0.99		2.18746	15.2013	0.99
	-0.909261	-6.31873	1		0.799859	5.55846	1		2.70296	18.7837	1
	-0.439821	-3.05645	1.01		1.11869	7.77413	1.01		2.54015	17.6523	1.01
	-0.0588948	-0.409278	1.02		0.762476	5.29868	1.02		2.62581	18.2476	1.02
	-1.62033	-11.2601	1.03		0.864367	6.00674	1.03		2.72847	18.9609	1.03
	-1.09228	-7.59057	1.04		0.621166	4.31667	1.04		2.52457	17.544	1.04
	-1.08737	-7.55648	1.05		-0.251472	-1.74756	1.05		2.47345	17.1887	1.05
	-0.694675	-4.8275	1.06		-0.292132	-2.03011	1.06		2.83889	19.7283	1.06
	-1.14795	-7.97744	1.07		1.03715	7.20747	1.07		3.67079	25.5094	1.07
	-1.56307	-10.8623	1.08		1.57505	10.9455	1.08		3.56496	24.774	1.08
	-2.36656	-16.4459	1.09		1.2209	8.48439	1.09		3.49959	24.3197	1.09
	-1.01944	-7.08438	1.1		1.465	10.1808	1.1		3.92698	27.2898	1.1
	-1.33758	-9.29525	1.11		1.28476	8.92817	1.11		2.39051	16.6124	1.11
	-1.82783	-12.7021	1.12		0.23066	1.60292	1.12		3.31451	23.0335	1.12
	-2.68609	-18.6664	1.13		0.835782	5.8081	1.13		3.83339	26.6394	1.13
	-1.6984	-11.8027	1.14		0.89983	6.25319	1.14		3.69132	25.6521	1.14
	-2.4874	-17.2857	1.15		1.81865	12.6383	1.15		4.68903	32.5855	1.15
	-1.69277	-11.7636	1.16		1.59063	11.0538	1.16		4.88389	33.9396	1.16
	-1.02526	-7.12484	1.17		0.914192	6.353	1.17		5.43086	37.7406	1.17
	-0.87521	-6.0821	1.18		0.688059	4.78153	1.18		4.96484	34.5022	1.18
	1.37	9.52057	1.19		0.143183	0.995021	1.19		3.23224	22.4618	1.19
	-1.52461	-10.595	1.2		-0.320468	-2.22703	1.2		3.4305	23.8396	1.2
	-0.495261	-3.44171	1.21		-0.459902	-3.196	1.21		4.66637	32.428	1.21
	-2.50459	-17.4051	1.22		0.884529	6.14686	1.22		2.8376	19.7193	1.22
	-0.661439	-4.59654	1.23		0.352412	2.44901	1.23		3.68212	25.5882	1.23
	-1.43027	-9.93934	1.24		1.94384	13.5083	1.24		4.21059	29.2606	1.24
	0.382796	2.66017	1.25		2.51166	17.4543	1.25		3.94168	27.3919	1.25
	-0.71847	-4.99287	1.26		2.67737	18.6058	1.26		3.00378	20.8741	1.26
	0.492139	3.42002	1.27		3.29228	22.879	1.27		1.28533	8.93213	1.27
	0.177955	1.23666	1.28		2.72096	18.9088	1.28		1.99065	13.8336	1.28
	1.42281	9.88754	1.29		1.88057	13.0686	1.29		2.01333	13.9912	1.29
	-0.862684	-5.99505	1.3		3.33819	23.1981	1.3		3.66439	25.4649	1.3
	-0.0174166	-0.121033	1.31		2.55167	17.7323	1.31		2.79857	19.4481	1.31
	-0.999962	-6.94903	1.32		2.37129	16.4788	1.32		3.36984	23.418	1.32
	-1.31666	-9.14987	1.33		2.97923	20.7036	1.33		4.10715	28.5418	1.33
	-0.827741	-5.75222	1.34		1.73484	12.0559	1.34		4.12734	28.6821	1.34
	-0.697909	-4.84998	1.35		2.94799	20.4865	1.35		3.36444	23.3805	1.35
	0.269154	1.87043	1.36		3.00344	20.8718	1.36		3.00459	20.8798	1.36
	0.0638944	0.444021	1.37		2.02522	14.0739	1.37		3.24852	22.5749	1.37
	-0.39555	-2.74879	1.38		2.317	16.1015	1.38		2.95437	20.5308	1.38
	-0.166239	-1.15525	1.39		2.23788	15.5517	1.39		2.87082	19.9502	1.39
	-0.134874	-0.937282	1.4		3.04252	21.1434	1.4		4.29302	29.8335	1.4
	0.661398	4.59625	1.41		1.45984	10.1449	1.41		2.94228	20.4468	1.41
	0.576142	4.00379	1.42		2.55368	17.7463	1.42		2.47333	17.1879	1.42
	0.53711	3.73254	1.43		2.64302	18.3671	1.43		2.84288	19.756	1.43
	-0.0635029	-0.4413	1.44		2.95012	20.5013	1.44		1.53003	10.6327	1.44
	-0.0941487	-0.654267	1.45		2.45488	17.0597	1.45		2.70339	18.7867	1.45
	1.52435	10.5932	1.46		1.74649	12.1369	1.46		2.92239	20.3086	1.46
	1.22098	8.48499	1.47		2.88425	20.0435	1.47		3.56417	24.7685	1.47
	2.21139	15.3676	1.48		2.60024	18.0698	1.48		3.5946	24.9799	1.48
	0.678848	4.71752	1.49		2.29189	15.927	1.49		2.4717	17.1766	1.49
	1.28574	8.93497	1.5		3.51606	24.4342	1.5		3.49895	24.3152	1.5
	1.70537	11.8511	1.51		2.84238	19.7525	1.51		3.43303	23.8572	1.51
	2.82703	19.6459	1.52		3.49816	24.3098	1.52		3.40172	23.6396	1.52
	1.60928	11.1833	1.53		3.3838	23.515	1.53		3.18877	22.1597	1.53
	1.92062	13.3469	1.54		3.86544	26.8621	1.54		3.67629	25.5476	1.54
	2.203	15.3093	1.55		1.70948	11.8797	1.55		5.48396	38.1097	1.55
	1.55192	10.7848	1.56		2.18601	15.1912	1.56		4.33327	30.1132	1.56
	1.62029	11.2599	1.57		2.74168	19.0528	1.57		3.85139	26.7644	1.57
	2.54094	17.6578	1.58		2.87337	19.9679	1.58		4.87715	33.8928	1.58
	2.20465	15.3208	1.59		2.32475	16.1554	1.59		4.83377	33.5913	1.59
	2.40275	16.6974	1.6		1.14035	7.92463	1.6		4.67538	32.4906	1.6
	3.75476	26.0929	1.61		2.42328	16.8401	1.61		4.3315	30.1009	1.61
	1.97953	13.7564	1.62		1.21582	8.44913	1.62		3.24928	22.5802	1.62
	2.9738	20.6659	1.63		1.45238	10.093	1.63		3.68657	25.6191	1.63
	2.06444	14.3464	1.64		1.36001	9.45113	1.64		4.44455	30.8865	1.64
	1.90893	13.2658	1.65		2.62971	18.2746	1.65		3.71905	25.8448	1.65
	2.0655	14.3538	1.66		2.96797	20.6253	1.66		4.29783	29.8669	1.66
	1.4576	10.1293	1.67		1.85795	12.9114	1.67		4.41408	30.6747	1.67
	1.82748	12.6997	1.68		1.65743	11.518	1.68		5.58117	38.7852	1.68
	1.81924	12.6424	1.69		1.1283	7.84088	1.69		4.85915	33.7677	1.69
	1.93365	13.4375	1.7		2.08609	14.4968	1.7		3.52015	24.4626	1.7
	1.3229	9.19324	1.71		2.88062	20.0183	1.71		4.3897	30.5053	1.71
	0.73353	5.09752	1.72		3.1184	21.6707	1.72		4.3549	30.2635	1.72
	-0.540935	-3.75912	1.73		3.18977	22.1667	1.73		4.83164	33.5765	1.73
	-0.0145749	-0.101285	1.74		3.22717	22.4266	1.74		6.19794	43.0714	1.74
	1.07325	7.45832	1.75		3.62302	25.1774	1.75		4.86121	33.782	1.75
	1.0819	7.51842	1.76		2.88944	20.0796	1.76		5.19054	36.0706	1.76
	0.971456	6.75094	1.77		2.00898	13.961	1.77		4.71946	32.7969	1.77
	1.49966	10.4216	1.78		3.23941	22.5116	1.78		5.21828	36.2634	1.78
	1.37705	9.56952	1.79		2.57703	17.9086	1.79		4.65739	32.3656	1.79
	0.868229	6.03358	1.8		2.25358	15.6608	1.8		5.19097	36.0736	1.8
	0.152603	1.06048	1.81		2.94297	20.4516	1.81		5.41522	37.632	1.81
	0.265471	1.84484	1.82		3.36986	23.4182	1.82		5.83757	40.567	1.82
	0.982364	6.82674	1.83		3.27237	22.7407	1.83		5.24073	36.4194	1.83
	2.95062	20.5048	1.84		3.14209	21.8353	1.84		6.60179	45.8778	1.84
	2.61986	18.2062	1.85		2.29378	15.9402	1.85		7.09797	49.3259	1.85
	2.0699	14.3844	1.86		2.53932	17.6465	1.86		5.57161	38.7188	1.86
	1.62575	11.2978	1.87		1.43061	9.94177	1.87		5.85638	40.6978	1.87
	1.69456	11.776	1.88		3.12997	21.7511	1.88		7.45002	51.7725	1.88
	1.85003	12.8564	1.89		3.62796	25.2118	1.89		6.97634	48.4807	1.89
	2.27126	15.7837	1.9		4.24546	29.503	1.9		6.268	43.5582	1.9
	2.68638	18.6684	1.91		3.44532	23.9425	1.91		5.22753	36.3277	1.91
	1.75152	12.1718	1.92		3.32067	23.0764	1.92		5.25851	36.543	1.92
	1.01213	7.03361	1.93		2.62335	18.2305	1.93		4.94687	34.3773	1.93
	2.89178	20.0958	1.94		3.09477	21.5065	1.94		5.12199	35.5942	1.94
	2.8941	20.1119	1.95		4.06542	28.2518	1.95		5.03946	35.0207	1.95
	1.98592	13.8007	1.96		2.65442	18.4464	1.96		7.00387	48.672	1.96
	2.43719	16.9368	1.97		3.31037	23.0048	1.97		6.91386	48.0465	1.97
	2.66836	18.5432	1.98		2.81221	19.5429	1.98		5.67235	39.4188	1.98
	2.74402	19.0691	1.99		3.09565	21.5126	1.99		5.94904	41.3417	1.99
	2.44216	16.9713	2		4.09493	28.4569	2		5.64878	39.2551	2
	2.79111	19.3963	2.01		5.1853	36.0342	2.01		6.14759	42.7214	2.01
	4.19364	29.1429	2.02		4.65461	32.3463	2.02		6.78043	47.1192	2.02
	3.8124	26.4935	2.03		5.2717	36.6346	2.03		6.63671	46.1205	2.03
	4.62359	32.1307	2.04		4.56126	31.6975	2.04		5.89388	40.9584	2.04
	3.7451	26.0258	2.05		3.08781	21.4581	2.05		5.94983	41.3472	2.05
	3.41632	23.7411	2.06		4.04696	28.1236	2.06		7.31589	50.8403	2.06
	3.50237	24.339	2.07		3.36826	23.407	2.07		6.47686	45.0097	2.07
	3.51293	24.4124	2.08		2.99407	20.8067	2.08		6.243	43.3845	2.08
	2.56114	17.7981	2.09		3.56049	24.7429	2.09		6.80086	47.2612	2.09
	2.02108	14.0451	2.1		2.93425	20.391	2.1		5.66381	39.3595	2.1
	2.12576	14.7725	2.11		2.42732	16.8682	2.11		7.24878	50.374	2.11
	2.72488	18.936	2.12		4.03014	28.0066	2.12		5.84536	40.6212	2.12
	2.705	18.7978	2.13		3.50839	24.3808	2.13		6.0554	42.0808	2.13
	2.18559	15.1883	2.14		4.30973	29.9496	2.14		6.73136	46.7782	2.14
	2.97976	20.7072	2.15		4.98478	34.6407	2.15		6.28346	43.6657	2.15
	3.32682	23.119	2.16		4.75779	33.0633	2.16		6.80366	47.2807	2.16
	3.46145	24.0546	2.17		4.56338	31.7123	2.17		7.60774	52.8685	2.17
	4.307	29.9307	2.18		4.82765	33.5488	2.18		5.04412	35.0531	2.18
	3.70803	25.7682	2.19		3.75507	26.0951	2.19		4.61424	32.0658	2.19
	3.95989	27.5185	2.2		4.13621	28.7438	2.2		3.88038	26.9659	2.2
	4.24639	29.5094	2.21		4.61652	32.0815	2.21		5.80349	40.3302	2.21
	3.67572	25.5437	2.22		4.66061	32.388	2.22		5.52703	38.409	2.22
	4.25779	29.5887	2.23		3.94379	27.4066	2.23		5.90244	41.0178	2.23
	3.96236	27.5356	2.24		4.36613	30.3416	2.24		5.64276	39.2132	2.24
	3.75994	26.129	2.25		4.71009	32.7318	2.25		5.76912	40.0913	2.25
	3.57316	24.831	2.26		3.78855	26.3278	2.26		6.45961	44.8898	2.26
	3.00992	20.9168	2.27		4.45951	30.9905	2.27		6.97572	48.4764	2.27
	2.01833	14.026	2.28		3.23611	22.4887	2.28		5.63578	39.1647	2.28
	1.64099	11.4037	2.29		3.6338	25.2523	2.29		7.57627	52.6498	2.29
	1.75161	12.1725	2.3		2.18995	15.2186	2.3		6.20072	43.0906	2.3
	0.0180604	0.125507	2.31		2.7222	18.9174	2.31		7.30163	50.7412	2.31
	0.982467	6.82745	2.32		1.84236	12.8031	2.32		7.74653	53.833	2.32
	0.651267	4.52585	2.33		1.71518	11.9193	2.33		7.38924	51.3501	2.33
	2.57218	17.8748	2.34		1.76441	12.2614	2.34		8.62483	59.9365	2.34
	2.32547	16.1604	2.35		1.81645	12.623	2.35		6.64474	46.1763	2.35
	2.18335	15.1728	2.36		2.04067	14.1812	2.36		6.63889	46.1356	2.36
	2.42053	16.821	2.37		3.04343	21.1497	2.37		5.96417	41.4468	2.37
	2.78616	19.3619	2.38		2.81934	19.5924	2.38		6.9598	48.3657	2.38
	2.42882	16.8786	2.39		2.8957	20.1231	2.39		7.09414	49.2993	2.39
	2.22625	15.4709	2.4		1.74603	12.1337	2.4		7.22182	50.1866	2.4
	0.978707	6.80133	2.41		1.63023	11.329	2.41		6.33423	44.0184	2.41
	2.10664	14.6397	2.42		2.2587	15.6964	2.42		6.97302	48.4576	2.42
	1.55041	10.7742	2.43		1.28474	8.92807	2.43		6.61224	45.9504	2.43
	1.3776	9.57333	2.44		2.8663	19.9188	2.44		7.31821	50.8565	2.44
	0.714983	4.96863	2.45		3.25569	22.6248	2.45		8.10488	56.3232	2.45
	0.0628026	0.436434	2.46		3.43674	23.8829	2.46		8.09995	56.289	2.46
	1.2704	8.8284	2.47		2.52259	17.5302	2.47		7.32997	50.9382	2.47
	0.461047	3.20395	2.48		3.75717	26.1097	2.48		7.78824	54.1228	2.48
	1.55386	10.7982	2.49		2.98838	20.7672	2.49		7.41004	51.4946	2.49
	2.16048	15.0138	2.5		3.7202	25.8528	2.5		9.04713	62.8712	2.5
	0.967856	6.72592	2.51		2.84627	19.7796	2.51		9.02397	62.7103	2.51
	0.981099	6.81795	2.52		2.29093	15.9204	2.52		7.80069	54.2094	2.52
	2.18449	15.1807	2.53		3.0728	21.3538	2.53		9.24785	64.2661	2.53
	2.99223	20.7939	2.54		3.76597	26.1708	2.54		8.93506	62.0924	2.54
	3.65038	25.3676	2.55		3.09383	21.5	2.55		8.63826	60.0299	2.55
	2.31262	16.0711	2.56		3.07285	21.3541	2.56		7.89183	54.8427	2.56
	2.07747	14.4369	2.57		3.15466	21.9227	2.57		7.67106	53.3085	2.57
	2.43499	16.9215	2.58		3.13413	21.78	2.58		9.28327	64.5122	2.58
	1.18952	8.26636	2.59		2.6365	18.3218	2.59		8.33944	57.9532	2.59
	2.52911	17.5756	2.6		2.17091	15.0863	2.6		8.87744	61.692	2.6
	1.7957	12.4788	2.61		2.03735	14.1582	2.61		8.12349	56.4526	2.61
	3.08994	21.4729	2.62		2.89422	20.1128	2.62		6.77715	47.0965	2.62
	3.10249	21.5601	2.63		2.46197	17.109	2.63		7.74216	53.8026	2.63
	2.95265	20.5189	2.64		2.36738	16.4516	2.64		7.4484	51.7612	2.64
	3.075	21.3691	2.65		3.91135	27.1812	2.65		7.95872	55.3076	2.65
	4.09448	28.4538	2.66		2.19344	15.2429	2.66		8.92674	62.0346	2.66
	2.86458	19.9068	2.67		2.569	17.8528	2.67		10.4886	72.8888	2.67
	4.41518	30.6824	2.68		2.62682	18.2545	2.68		8.55793	59.4717	2.68
	3.37596	23.4605	2.69		3.54173	24.6125	2.69		9.40856	65.3829	2.69
	3.33286	23.1611	2.7		3.51293	24.4124	2.7		10.659	74.0727	2.7
	4.78767	33.2709	2.71		3.14842	21.8793	2.71		9.01635	62.6573	2.71
	2.49051	17.3073	2.72		2.66226	18.5009	2.72		10.1208	70.3323	2.72
	4.00791	27.8522	2.73		2.79677	19.4356	2.73		9.22622	64.1158	2.73
	2.81907	19.5906	2.74		2.89622	20.1267	2.74		9.38423	65.2138	2.74
	3.31804	23.0581	2.75		3.39713	23.6077	2.75		10.1743	70.7041	2.75
	3.02579	21.0271	2.76		2.95143	20.5104	2.76		10.4189	72.4043	2.76
	4.10459	28.524	2.77		3.15007	21.8908	2.77		9.61095	66.7894	2.77
	4.15717	28.8894	2.78		2.94596	20.4724	2.78		8.59689	59.7424	2.78
	5.18511	36.0329	2.79		4.37545	30.4063	2.79		9.77646	67.9395	2.79
	4.25382	29.5611	2.8		2.56413	17.8189	2.8		9.7575	67.8078	2.8
	4.44357	30.8797	2.81		2.84319	19.7582	2.81		10.4754	72.7967	2.81
	4.83136	33.5746	2.82		3.9488	27.4414	2.82		9.95609	69.1879	2.82
	3.92734	27.2923	2.83		3.53186	24.544	2.83		11.0067	76.489	2.83
	4.05416	28.1736	2.84		2.88829	20.0716	2.84		10.7427	74.6543	2.84
	4.87916	33.9067	2.85		4.02067	27.9409	2.85		9.69142	67.3486	2.85
	3.08164	21.4153	2.86		2.17427	15.1096	2.86		10.7298	74.5645	2.86
	2.91326	20.2452	2.87		3.15425	21.9199	2.87		9.99959	69.4902	2.87
	2.45327	17.0485	2.88		3.59952	25.0142	2.88		10.2854	71.4766	2.88
	2.66061	18.4894	2.89		2.95067	20.5051	2.89		9.99914	69.487	2.89
	3.00978	20.9158	2.9		3.98164	27.6696	2.9		10.3024	71.5942	2.9
	1.83717	12.767	2.91		3.80526	26.4439	2.91		9.47765	65.8631	2.91
	2.57151	17.8702	2.92		3.57677	24.856	2.92		9.90641	68.8426	2.92
	3.45098	23.9819	2.93		4.85418	33.7332	2.93		9.52792	66.2123	2.93
	3.4745	24.1453	2.94		3.0994	21.5387	2.94		11.5422	80.2099	2.94
	4.7202	32.8021	2.95		3.80681	26.4547	2.95		10.5397	73.2435	2.95
	3.63659	25.2718	2.96		3.82216	26.5613	2.96		9.62548	66.8903	2.96
	3.62089	25.1626	2.97		3.98124	27.6668	2.97		9.01592	62.6543	2.97
	1.84299	12.8075	2.98		4.57431	31.7882	2.98		8.96095	62.2723	2.98
	2.55827	17.7782	2.99		3.84426	26.7149	2.99		8.57091	59.5618	2.99
	3.00727	20.8984	3		4.52027	31.4127	3		8.09314	56.2417	3
	1.35563	9.4207	3.01		4.71334	32.7544	3.01		7.99766	55.5781	3.01
	2.46123	17.1038	3.02		5.37894	37.3799	3.02		9.9723	69.3005	3.02
	2.34965	16.3284	3.03		5.04094	35.031	3.03		9.59806	66.6998	3.03
	2.01625	14.0115	3.04		5.19522	36.1031	3.04		9.88454	68.6906	3.04
	1.57808	10.9666	3.05		6.65526	46.2494	3.05		10.7684	74.8327	3.05
	2.98779	20.763	3.06		5.18346	36.0214	3.06		10.0378	69.7556	3.06
	2.79314	19.4104	3.07		7.58721	52.7258	3.07		9.16943	63.7211	3.07
	3.15724	21.9406	3.08		6.82541	47.4318	3.08		11.1549	77.5191	3.08
	4.37361	30.3936	3.09		6.77605	47.0888	3.09		10.7053	74.3944	3.09
	2.85313	19.8273	3.1		7.17378	49.8528	3.1		10.1128	70.2771	3.1
	5.25239	36.5004	3.11		6.74866	46.8985	3.11		9.89128	68.7374	3.11
	4.56463	31.721	3.12		6.22572	43.2644	3.12		9.36401	65.0733	3.12
	4.31068	29.9562	3.13		6.42631	44.6584	3.13		9.08423	63.129	3.13
	4.90595	34.0929	3.14		6.91946	48.0854	3.14		9.8733	68.6125	3.14
	4.85765	33.7573	3.15		6.97557	48.4754	3.15		9.23595	64.1834	3.15
	5.69419	39.5706	3.16		6.8348	47.4971	3.16		10.6754	74.1866	3.16
	4.437	30.834	3.17		6.74178	46.8506	3.17		9.37801	65.1706	3.17
	5.48021	38.0836	3.18		7.35182	51.09	3.18		10.092	70.1323	3.18
	4.86852	33.8328	3.19		6.88461	47.8432	3.19		8.99407	62.5025	3.19
	3.50605	24.3646	3.2		6.58	45.7264	3.2		9.17902	63.7877	3.2
	5.07968	35.3003	3.21		6.64477	46.1765	3.21		9.20464	63.9658	3.21
	3.98817	27.715	3.22		7.66195	53.2452	3.22		7.83757	54.4656	3.22
	5.4673	37.9939	3.23		6.55464	45.5501	3.23		8.34238	57.9737	3.23
	6.69512	46.5264	3.24		5.93303	41.2304	3.24		8.27553	57.5091	3.24
	5.77354	40.1221	3.25		6.82868	47.4546	3.25		8.74472	60.7697	3.25
	5.6081	38.9724	3.26		7.07072	49.1366	3.26		9.40153	65.334	3.26
	5.19018	36.0681	3.27		7.21671	50.1511	3.27		8.69921	60.4534	3.27
	6.44653	44.7989	3.28		7.15966	49.7546	3.28		9.21245	64.0201	3.28
	5.53836	38.4877	3.29		6.20894	43.1478	3.29		10.446	72.5926	3.29
	4.87882	33.9044	3.3		6.31876	43.911	3.3		9.49245	65.9659	3.3
	5.43205	37.7489	3.31		6.56886	45.649	3.31		9.66967	67.1974	3.31
	5.05198	35.1078	3.32		6.01577	41.8054	3.32		10.7773	74.8945	3.32
	3.1952	22.2044	3.33		6.99214	48.5905	3.33		10.37	72.0643	3.33
	6.42397	44.6421	3.34		7.5593	52.5318	3.34		10.4161	72.3843	3.34
	5.41776	37.6496	3.35		6.82596	47.4356	3.35		9.14479	63.5499	3.35
	6.57474	45.6898	3.36		7.45684	51.8198	3.36		9.91329	68.8904	3.36
	6.40729	44.5262	3.37		7.73795	53.7734	3.37		8.57216	59.5705	3.37
	5.27041	36.6257	3.38		6.5501	45.5186	3.38		7.77366	54.0215	3.38
	4.94935	34.3946	3.39		6.83726	47.5142	3.39		8.73186	60.6803	3.39
	5.43707	37.7838	3.4		6.54278	45.4678	3.4		9.95246	69.1626	3.4
	5.38965	37.4543	3.41		5.76157	40.0389	3.41		10.3049	71.6122	3.41
	4.887	33.9612	3.42		7.08905	49.264	3.42		10.9841	76.3315	3.42
	4.64945	32.3104	3.43		6.08956	42.3181	3.43		10.9778	76.2878	3.43
	4.37285	30.3882	3.44		6.20447	43.1167	3.44		11.3097	78.5942	3.44
	5.16666	35.9047	3.45		6.12545	42.5676	3.45		11.1018	77.1495	3.45
	4.59238	31.9138	3.46		6.06551	42.1511	3.46		9.50554	66.0569	3.46
	5.57971	38.7751	3.47		5.87244	40.8094	3.47		9.55676	66.4128	3.47
	6.17909	42.9403	3.48		6.04465	42.0061	3.48		9.00002	62.5439	3.48
	4.96804	34.5244	3.49		6.09947	42.3871	3.49		9.64739	67.0426	3.49
	6.84328	47.556	3.5		6.02337	41.8582	3.5		9.67636	67.2439	3.5
	6.21852	43.2144	3.51		6.56298	45.6081	3.51		9.09845	63.2278	3.51
	5.63152	39.1352	3.52		7.52897	52.3211	3.52		9.51819	66.1447	3.52
	5.19981	36.135	3.53		7.62063	52.958	3.53		9.78743	68.0158	3.53
	5.80672	40.3526	3.54		6.57263	45.6752	3.54		10.2724	71.3861	3.54
	5.37574	37.3576	3.55		6.15464	42.7704	3.55		10.3775	72.1166	3.55
	5.03078	34.9604	3.56		6.66434	46.3125	3.56		9.24402	64.2395	3.56
	6.18826	43.0041	3.57		5.08014	35.3034	3.57		9.83678	68.3588	3.57
	5.13121	35.6583	3.58		6.02526	41.8714	3.58		9.22574	64.1124	3.58
	6.2153	43.192	3.59		5.70096	39.6177	3.59		8.23513	57.2284	3.59
	5.71001	39.6806	3.6		6.52239	45.3261	3.6		9.14622	63.5599	3.6
	4.6603	32.3858	3.61		6.31561	43.889	3.61		8.81104	61.2306	3.61
	4.36797	30.3544	3.62		6.76236	46.9936	3.62		8.84276	61.451	3.62
	5.393	37.4776	3.63		7.83666	54.4593	3.63		9.00562	62.5827	3.63
	5.82925	40.5092	3.64		5.32323	36.9927	3.64		9.60363	66.7385	3.64
	5.05251	35.1114	3.65		6.21059	43.1592	3.65		9.97842	69.343	3.65
	5.12297	35.601	3.66		5.79976	40.3043	3.66		9.5289	66.2192	3.66
	5.09904	35.4348	3.67		6.44673	44.8002	3.67		9.74207	67.7005	3.67
	5.95256	41.3661	3.68		6.94589	48.2691	3.68		9.60361	66.7384	3.68
	5.4668	37.9904	3.69		7.2467	50.3595	3.69		9.0343	62.782	3.69
	4.70975	32.7295	3.7		6.54116	45.4565	3.7		8.26037	57.4038	3.7
	5.13831	35.7077	3.71		7.10882	49.4013	3.71		9.0772	63.0802	3.71
	4.98826	34.6649	3.72		6.74694	46.8865	3.72		8.30141	57.689	3.72
	5.06169	35.1752	3.73		7.24106	50.3203	3.73		8.31616	57.7915	3.73
	4.61083	32.042	3.74		7.96054	55.3202	3.74		8.56776	59.5399	3.74
	5.70038	39.6137	3.75		7.06472	49.0949	3.75		7.75354	53.8817	3.75
	4.20987	29.2557	3.76		8.44527	58.6887	3.76		7.4217	51.5756	3.76
	5.47591	38.0537	3.77		6.94097	48.2349	3.77		7.83511	54.4485	3.77
	4.66938	32.4489	3.78		7.65966	53.2292	3.78		7.6907	53.445	3.78
	5.11709	35.5602	3.79		7.3337	50.9641	3.79		8.14211	56.582	3.79
	4.82273	33.5146	3.8		7.7581	53.9134	3.8		8.28449	57.5714	3.8
	5.14438	35.7499	3.81		8.21281	57.0733	3.81		7.54701	52.4465	3.81
	5.46503	37.9782	3.82		7.3104	50.8021	3.82		7.75595	53.8984	3.82
	4.66405	32.4119	3.83		9.61408	66.8111	3.83		7.2043	50.0649	3.83
	4.63136	32.1847	3.84		9.16759	63.7083	3.84		7.3408	51.0134	3.84
	4.01735	27.9178	3.85		8.49962	59.0664	3.85		7.10896	49.4023	3.85
	5.94008	41.2794	3.86		9.46188	65.7534	3.86		8.27237	57.4872	3.86
	4.90019	34.0529	3.87		9.14536	63.5539	3.87		7.47753	51.9636	3.87
	5.62522	39.0913	3.88		7.94218	55.1926	3.88		7.93332	55.131	3.88
	5.70533	39.648	3.89		7.86162	54.6327	3.89		7.8967	54.8765	3.89
	6.90206	47.9645	3.9		7.99238	55.5414	3.9		7.29828	50.7179	3.9
	8.19089	56.921	3.91		7.99783	55.5793	3.91		7.03604	48.8956	3.91
	6.84912	47.5966	3.92		7.21422	50.1338	3.92		7.82251	54.361	3.92
	6.88743	47.8628	3.93		8.73552	60.7057	3.93		8.75363	60.8316	3.93
	5.94575	41.3188	3.94		8.68296	60.3405	3.94		7.21843	50.163	3.94
	5.88724	40.9122	3.95		9.16845	63.7143	3.95		7.7473	53.8383	3.95
	5.88542	40.8996	3.96		9.26477	64.3837	3.96		9.78647	68.0091	3.96
	6.08222	42.2672	3.97		9.28482	64.523	3.97		8.16747	56.7582	3.97
	5.5761	38.75	3.98		10.3366	71.8321	3.98		9.06264	62.979	3.98
	5.59864	38.9066	3.99		9.30791	64.6835	3.99		9.88824	68.7164	3.99
	7.37017	51.2175	4		10.1143	70.2873	4		10.0019	69.5065	4
	6.25839	43.4914	4.01		8.67957	60.3169	4.01		9.01415	62.642	4.01
	6.72567	46.7387	4.02		8.87639	61.6847	4.02		8.90884	61.9102	4.02
	6.9745	48.4679	4.03		9.06451	62.992	4.03		9.41601	65.4347	4.03
	6.26974	43.5703	4.04		9.83155	68.3224	4.04		7.85712	54.6015	4.04
	5.34295	37.1298	4.05		10.0915	70.129	4.05		9.41233	65.4091	4.05
	5.52555	38.3987	4.06		10.1728	70.6942	4.06		9.23535	64.1792	4.06
	5.23657	36.3905	4.07		9.74106	67.6936	4.07		9.46642	65.785	4.07
	5.80946	40.3717	4.08		10.9117	75.8288	4.08		8.76864	60.9359	4.08
	5.89584	40.972	4.09		10.733	74.5869	4.09		8.78518	61.0509	4.09
	6.39054	44.4097	4.1		9.4549	65.7049	4.1		8.89835	61.8373	4.1
	5.39015	37.4578	4.11		9.93279	69.0259	4.11		9.56221	66.4507	4.11
	5.24149	36.4247	4.12		10.2812	71.4472	4.12		8.96035	62.2682	4.12
	6.08358	42.2766	4.13		9.76157	67.8361	4.13		9.07768	63.0835	4.13
	6.87983	47.81	4.14		10.3464	71.9005	4.14		10.1747	70.7071	4.14
	4.87008	33.8436	4.15		9.04876	62.8825	4.15		10.768	74.8299	4.15
	4.45569	30.9639	4.16		9.61711	66.8322	4.16		10.3842	72.1631	4.16
	4.75844	33.0678	4.17		10.7766	74.8898	4.17		10.5154	73.0746	4.17
	5.57942	38.7731	4.18		9.74582	67.7266	4.18		9.96338	69.2385	4.18
	5.70327	39.6338	4.19		10.1145	70.2886	4.19		9.92177	68.9494	4.19
	5.85968	40.7207	4.2		10.0257	69.6717	4.2		9.74226	67.7019	4.2
	5.86257	40.7408	4.21		8.06757	56.0639	4.21		10.3657	72.0344	4.21
	5.59806	38.9026	4.22		8.00696	55.6427	4.22		9.44981	65.6696	4.22
	4.44388	30.8819	4.23		9.12132	63.3868	4.23		9.37866	65.1751	4.23
	5.5412	38.5075	4.24		9.64718	67.0411	4.24		9.31279	64.7173	4.24
	4.962	34.4824	4.25		8.90143	61.8587	4.25		9.57729	66.5555	4.25
	4.8501	33.7048	4.26		9.81267	68.1912	4.26		9.32923	64.8316	4.26
	6.20958	43.1523	4.27		9.53927	66.2912	4.27		9.13143	63.457	4.27
	6.11996	42.5294	4.28		9.74651	67.7314	4.28		9.9136	68.8926	4.28
	7.15724	49.7378	4.29		8.73767	60.7207	4.29		10.3619	72.0078	4.29
	5.08936	35.3675	4.3		7.63748	53.0751	4.3		9.64933	67.0561	4.3
	5.87146	40.8026	4.31		9.34754	64.9588	4.31		9.7512	67.764	4.31
	6.25304	43.4542	4.32		9.17318	63.7472	4.32		9.98033	69.3563	4.32
	5.9326	41.2274	4.33		10.1243	70.357	4.33		10.7125	74.4442	4.33
	4.33303	30.1115	4.34		10.7161	74.4695	4.34		10.7382	74.6231	4.34
	6.42237	44.631	4.35		9.394	65.2817	4.35		10.6627	74.0981	4.35
	5.76838	40.0862	4.36		9.98834	69.4119	4.36		9.81152	68.1832	4.36
	6.42032	44.6167	4.37		10.0424	69.7876	4.37		10.4317	72.4933	4.37
	5.53965	38.4967	4.38		10.6537	74.0355	4.38		9.37254	65.1326	4.38
	5.68831	39.5298	4.39		10.3595	71.991	4.39		9.42775	65.5163	4.39
	4.70026	32.6635	4.4		10.1746	70.7066	4.4		8.72569	60.6375	4.4
	4.99259	34.695	4.41		10.2401	71.1612	4.41		8.15949	56.7027	4.41
	5.58329	38.8	4.42		11.1026	77.1555	4.42		10.8093	75.1172	4.42
	4.83415	33.594	4.43		10.607	73.7114	4.43		9.87216	68.6046	4.43
	4.87899	33.9056	4.44		10.3885	72.193	4.44		10.0973	70.169	4.44
	5.70098	39.6178	4.45		9.97072	69.2895	4.45		10.6806	74.223	4.45
	5.46757	37.9958	4.46		11.4392	79.4942	4.46		9.73633	67.6607	4.46
	3.72835	25.9094	4.47		9.64242	67.0081	4.47		10.2908	71.5142	4.47
	3.78554	26.3069	4.48		10.6736	74.1738	4.48		9.37682	65.1623	4.48
	4.24869	29.5254	4.49		10.9245	75.9176	4.49		9.16028	63.6575	4.49
	3.31771	23.0558	4.5		10.7293	74.5608	4.5		9.03272	62.7711	4.5
	4.57163	31.7696	4.51		11.3063	78.5706	4.51		10.0668	69.9576	4.51
	4.01656	27.9123	4.52		10.6652	74.1155	4.52		9.84866	68.4413	4.52
	5.09214	35.3868	4.53		9.83031	68.3137	4.53		10.0698	69.9778	4.53
	4.21018	29.2578	4.54		10.9462	76.0683	4.54		9.40707	65.3726	4.54
	4.42533	30.753	4.55		11.7036	81.3317	4.55		9.12385	63.4044	4.55
	4.2662	29.6471	4.56		10.9759	76.2749	4.56		9.60863	66.7732	4.56
	6.26391	43.5298	4.57		11.097	77.1166	4.57		11.2008	77.838	4.57
	4.4968	31.2496	4.58		10.7502	74.7063	4.58		10.5306	73.1801	4.58
	5.37101	37.3248	4.59		11.0519	76.8032	4.59		11.0098	76.5104	4.59
	5.14551	35.7577	4.6		11.0686	76.919	4.6		11.2973	78.5082	4.6
	4.42218	30.7311	4.61		11.6733	81.1215	4.61		11.7147	81.4088	4.61
	5.34529	37.146	4.62		9.88131	68.6682	4.62		11.5075	79.9688	4.62
	5.70464	39.6432	4.63		12.0907	84.0219	4.63		11.3037	78.553	4.63
	5.73009	39.8201	4.64		11.7628	81.7433	4.64		11.5803	80.4747	4.64
	5.16582	35.8988	4.65		11.2762	78.3615	4.65		10.5267	73.1533	4.65
	5.20619	36.1794	4.66		12.5694	87.3487	4.66		10.8657	75.509	4.66
	5.90724	41.0512	4.67		11.7623	81.7398	4.67		9.58642	66.6189	4.67
	6.60946	45.9312	4.68		12.047	83.7181	4.68		10.2613	71.3086	4.68
	6.59962	45.8627	4.69		11.4354	79.4683	4.69		10.3256	71.756	4.69
	5.45478	37.9069	4.7		11.4612	79.6471	4.7		10.3078	71.6318	4.7
	4.33346	30.1145	4.71		11.3243	78.6958	4.71		9.95624	69.1889	4.71
	4.30951	29.9481	4.72		11.1886	77.7526	4.72		10.6435	73.965	4.72
	4.58855	31.8872	4.73		11.4724	79.7249	4.73		9.90435	68.8283	4.73
	4.28224	29.7586	4.74		10.5539	73.3424	4.74		9.48917	65.9431	4.74
	5.86016	40.724	4.75		10.5974	73.6446	4.75		9.84541	68.4187	4.75
	6.925	48.1239	4.76		10.4555	72.6586	4.76		11.4369	79.4786	4.76
	7.39804	51.4112	4.77		11.2296	78.0376	4.77		11.1657	77.5935	4.77
	6.58611	45.7689	4.78		12.0904	84.0198	4.78		11.4824	79.7947	4.78
	6.58131	45.7355	4.79		11.441	79.5069	4.79		11.6405	80.8931	4.79
	7.33148	50.9486	4.8		11.127	77.3246	4.8		11.1577	77.5385	4.8
	8.20354	57.0088	4.81		11.7707	81.7979	4.81		10.4556	72.6594	4.81
	7.89845	54.8887	4.82		12.0147	83.4936	4.82		12.4208	86.316	4.82
	7.23614	50.2861	4.83		12.1072	84.1365	4.83		11.6252	80.7871	4.83
	8.99374	62.5002	4.84		13.0322	90.5648	4.84		10.4623	72.7056	4.84
	8.5691	59.5492	4.85		12.2216	84.9316	4.85		10.6897	74.2856	4.85
	8.85667	61.5476	4.86		12.6292	87.764	4.86		11.7139	81.4035	4.86
	7.70951	53.5757	4.87		11.6646	81.0605	4.87		11.5431	80.2167	4.87
	8.0744	56.1114	4.88		13.2827	92.3056	4.88		10.3584	71.9834	4.88
	7.35332	51.1004	4.89		11.5925	80.5596	4.89		10.4395	72.5469	4.89
	8.28234	57.5564	4.9		12.992	90.2856	4.9		11.1195	77.2724	4.9
	9.4935	65.9732	4.91		12.1571	84.4837	4.91		9.99077	69.4289	4.91
	8.4913	59.0086	4.92		12.0601	83.809	4.92		10.3813	72.1425	4.92
	9.64068	66.996	4.93		12.3764	86.0071	4.93		10.4869	72.8766	4.93
	9.42012	65.4633	4.94		11.548	80.2505	4.94		10.7048	74.3909	4.94
	8.51463	59.1707	4.95		12.1853	84.6796	4.95		10.1218	70.3394	4.95
	8.46269	58.8098	4.96		12.1839	84.6698	4.96		10.5296	73.1731	4.96
	9.11365	63.3335	4.97		12.3174	85.5976	4.97		11.0028	76.4619	4.97
	8.52271	59.2268	4.98		11.7235	81.4701	4.98		11.4659	79.6801	4.98
	9.58193	66.5877	4.99		12.0617	83.8205	4.99		12.1791	84.6365	4.99
	9.41773	65.4467	5		12.1915	84.7227	5		11.313	78.6171	5
	9.21097	64.0098	5.01		11.246	78.1519	5.01		11.5484	80.253	5.01
	9.79247	68.0508	5.02		11.1815	77.7033	5.02		12.2565	85.1744	5.02
	10.4677	72.7433	5.03		11.7005	81.31	5.03		11.6242	80.78	5.03
	9.40679	65.3706	5.04		11.4157	79.331	5.04		12.1121	84.1709	5.04
	9.59816	66.7005	5.05		11.9991	83.3851	5.05		11.3061	78.5694	5.05
	9.9343	69.0364	5.06		11.981	83.2596	5.06		11.1228	77.2953	5.06
	9.97679	69.3317	5.07		11.1967	77.8092	5.07		9.8396	68.3784	5.07
	9.03473	62.785	5.08		10.3828	72.1535	5.08		10.3761	72.1068	5.08
	9.21391	64.0302	5.09		11.6544	80.9897	5.09		10.9826	76.3216	5.09
	9.58707	66.6234	5.1		11.6989	81.299	5.1		11.4367	79.4773	5.1
	9.34998	64.9758	5.11		12.0542	83.7685	5.11		10.1567	70.5817	5.11
	8.60586	59.8047	5.12		11.8087	82.0625	5.12		10.173	70.695	5.12
	7.93136	55.1174	5.13		10.2543	71.2601	5.13		9.18824	63.8518	5.13
	9.99304	69.4447	5.14		10.7983	75.0408	5.14		10.111	70.2647	5.14
	9.32945	64.8331	5.15		9.53513	66.2625	5.15		10.6662	74.1225	5.15
	8.68274	60.339	5.16		9.94376	69.1022	5.16		10.3943	72.2332	5.16
	9.04216	62.8367	5.17		9.72137	67.5567	5.17		9.74128	67.6951	5.17
	8.93745	62.109	5.18		10.3846	72.1659	5.18		10.328	71.7723	5.18
	8.80664	61.2	5.19		10.3038	71.6039	5.19		11.4451	79.5356	5.19
	10.0455	69.8089	5.2		8.82404	61.3209	5.2		10.701	74.3647	5.2
	9.65767	67.1141	5.21		8.81776	61.2772	5.21		11.3043	78.5568	5.21
	9.03033	62.7545	5.22		9.16671	63.7022	5.22		11.6043	80.6418	5.22
	10.0559	69.8817	5.23		10.7878	74.9677	5.23		12.9221	89.7998	5.23
	9.9984	69.4819	5.24		12.3309	85.6913	5.24		11.8798	82.5563	5.24
	10.2866	71.4848	5.25		9.83375	68.3377	5.25		12.4341	86.408	5.25
	10.5936	73.6184	5.26		10.2468	71.2079	5.26		13.2594	92.1435	5.26
	10.2417	71.1727	5.27		9.0142	62.6424	5.27		12.2227	84.9394	5.27
	10.7338	74.5925	5.28		10.1423	70.4819	5.28		12.7771	88.7916	5.28
	8.557	59.4652	5.29		10.8344	75.2918	5.29		12.1845	84.6735	5.29
	8.15535	56.674	5.3		10.1032	70.2102	5.3		11.8332	82.2324	5.3
	8.69837	60.4476	5.31		10.5684	73.4427	5.31		11.7603	81.7262	5.31
	9.11836	63.3662	5.32		11.1272	77.3262	5.32		11.9116	82.7776	5.32
	8.44281	58.6716	5.33		10.6565	74.0549	5.33		11.89	82.6272	5.33
	9.34417	64.9354	5.34		10.55	73.3153	5.34		13.7239	95.3715	5.34
	9.10719	63.2886	5.35		10.0469	69.8189	5.35		12.5311	87.0823	5.35
	6.79276	47.2049	5.36		9.97175	69.2967	5.36		12.9148	89.7489	5.36
	9.16083	63.6613	5.37		10.1099	70.257	5.37		12.8179	89.0754	5.37
	9.55449	66.397	5.38		9.66243	67.1471	5.38		13.384	93.0093	5.38
	9.1988	63.9253	5.39		9.93	69.0065	5.39		12.7982	88.9383	5.39
	9.37784	65.1695	5.4		10.3722	72.0794	5.4		14.6183	101.587	5.4
	10.0731	70.0011	5.41		9.51914	66.1514	5.41		13.8272	96.0895	5.41
	10.9059	75.7881	5.42		9.02952	62.7488	5.42		13.4132	93.2125	5.42
	9.95727	69.196	5.43		10.0638	69.9361	5.43		14.3573	99.7729	5.43
	9.78387	67.991	5.44		10.525	73.1412	5.44		14.1723	98.4874	5.44
	10.4511	72.6282	5.45		9.98475	69.387	5.45		14.3714	99.8713	5.45
	9.73231	67.6328	5.46		9.71441	67.5084	5.46		13.489	93.739	5.46
	8.50378	59.0953	5.47		11.1916	77.774	5.47		13.8348	96.1418	5.47
	9.34159	64.9175	5.48		11.0004	76.445	5.48		14.921	103.691	5.48
	8.02041	55.7362	5.49		10.3024	71.5946	5.49		13.2733	92.24	5.49
	8.46761	58.844	5.5		11.5093	79.9816	5.5		13.9817	97.1631	5.5
	8.84892	61.4938	5.51		11.7089	81.3684	5.51		13.9041	96.6237	5.51
	8.18497	56.8798	5.52		10.5623	73.4005	5.52		13.5146	93.917	5.52
	8.5603	59.4881	5.53		9.6423	67.0073	5.53		14.0285	97.488	5.53
	8.59276	59.7137	5.54		10.2666	71.3454	5.54		14.2177	98.8031	5.54
	8.92058	61.9918	5.55		10.0325	69.7187	5.55		14.437	100.327	5.55
	9.51893	66.1499	5.56		9.92469	68.9696	5.56		14.0101	97.3606	5.56
	8.54022	59.3486	5.57		9.68671	67.3159	5.57		14.5293	100.969	5.57
	7.80786	54.2592	5.58		10.529	73.169	5.58		13.4678	93.592	5.58
	8.03014	55.8038	5.59		9.96604	69.257	5.59		13.8109	95.9762	5.59
	8.06393	56.0387	5.6		9.07847	63.089	5.6		12.3516	85.8348	5.6
	9.12213	63.3924	5.61		8.25045	57.3349	5.61		14.6322	101.684	5.61
	7.74964	53.8546	5.62		8.83086	61.3683	5.62		13.4562	93.5111	5.62
	8.77937	61.0105	5.63		10.2087	70.9436	5.63		13.6688	94.9887	5.63
	6.81955	47.3911	5.64		9.44847	65.6603	5.64		13.4479	93.4536	5.64
	8.35459	58.0585	5.65		10.4284	72.47	5.65		13.6826	95.0842	5.65
	8.77412	60.974	5.66		9.80547	68.1412	5.66		14.1682	98.4593	5.66
	9.82459	68.274	5.67		10.0969	70.1662	5.67		14.2402	98.9591	5.67
	8.57581	59.5959	5.68		9.25076	64.2863	5.68		15.1647	105.384	5.68
	9.22407	64.1008	5.69		9.22651	64.1178	5.69		14.1489	98.3253	5.69
	9.29245	64.576	5.7		10.1195	70.3235	5.7		14.9287	103.744	5.7
	9.93337	69.0299	5.71		9.62851	66.9114	5.71		13.6373	94.7699	5.71
	10.032	69.7151	5.72		9.95131	69.1547	5.72		13.5293	94.019	5.72
	9.92132	68.9462	5.73		11.1234	77.3	5.73		13.9523	96.9588	5.73
	10.1375	70.4482	5.74		11.1696	77.6212	5.74		14.3516	99.7337	5.74
	9.92598	68.9786	5.75		10.8968	75.7251	5.75		15.5168	107.831	5.75
	9.87784	68.6441	5.76		10.0636	69.9351	5.76		15.9853	111.087	5.76
	9.21135	64.0125	5.77		10.6091	73.7259	5.77		14.4981	100.752	5.77
	10.2865	71.4841	5.78		11.6	80.6117	5.78		13.7494	95.5487	5.78
	9.66272	67.1491	5.79		11.2432	78.1325	5.79		14.0877	97.8996	5.79
	9.30516	64.6644	5.8		12.3817	86.0439	5.8		14.2183	98.8073	5.8
	9.82514	68.2779	5.81		11.0686	76.9188	5.81		13.7671	95.6715	5.81
	10.1336	70.4216	5.82		10.9066	75.7935	5.82		14.7087	102.215	5.82
	11.0209	76.5875	5.83		12.3472	85.8044	5.83		13.8929	96.5459	5.83
	10.6807	74.2236	5.84		12.3864	86.0768	5.84		13.1194	91.1709	5.84
	11.0749	76.963	5.85		11.7642	81.7528	5.85		14.1431	98.2849	5.85
	10.4228	72.4308	5.86		11.993	83.3428	5.86		14.5233	100.927	5.86
	10.1647	70.6374	5.87		11.4813	79.7867	5.87		13.8334	96.1327	5.87
	11.1476	77.4683	5.88		11.7333	81.5383	5.88		15.0135	104.333	5.88
	11.6163	80.7248	5.89		11.2757	78.3582	5.89		15.4222	107.173	5.89
	11.0376	76.7034	5.9		10.3327	71.8052	5.9		14.1368	98.2411	5.9
	10.3905	72.2068	5.91		10.9312	75.9645	5.91		13.9817	97.1631	5.91
	10.2486	71.2207	5.92		11.437	79.4793	5.92		14.476	100.598	5.92
	10.2924	71.5246	5.93		12.0101	83.4617	5.93		14.0252	97.4651	5.93
	9.29728	64.6096	5.94		10.6479	73.9953	5.94		14.4625	100.504	5.94
	9.83174	68.3237	5.95		10.3291	71.7803	5.95		15.4999	107.713	5.95
	9.8157	68.2123	5.96		9.83736	68.3627	5.96		14.9304	103.756	5.96
	10.2251	71.0576	5.97		9.46616	65.7832	5.97		15.8485	110.136	5.97
	9.35712	65.0255	5.98		10.2259	71.0631	5.98		15.1787	105.482	5.98
	10.3822	72.1491	5.99		9.18987	63.8631	5.99		14.5085	100.824	5.99
	10.6875	74.2703	6		9.3	64.6285	6		14.6934	102.109	6
	11.7297	81.5133	6.01		10.0419	69.784	6.01		13.7048	95.239	6.01
	10.9606	76.1686	6.02		9.95946	69.2113	6.02		14.6734	101.97	6.02
	10.3761	72.107	6.03		10.894	75.7055	6.03		14.6229	101.619	6.03
	11.7494	81.6498	6.04		10.7278	74.5507	6.04		16.4334	114.201	6.04
	10.8681	75.5256	6.05		10.5923	73.6091	6.05		16.7341	116.29	6.05
	10.7219	74.5095	6.06		10.5881	73.5799	6.06		16.3439	113.579	6.06
	10.4974	72.9494	6.07		9.8113	68.1817	6.07		14.7268	102.341	6.07
	11.5487	80.2553	6.08		9.2326	64.1601	6.08		16.7203	116.194	6.08
	11.0066	76.488	6.09		8.44247	58.6693	6.09		14.8091	102.913	6.09
	12.4628	86.6076	6.1		10.4996	72.9647	6.1		14.9065	103.59	6.1
	11.5711	80.4107	6.11		10.4104	72.3451	6.11		15.1241	105.102	6.11
	11.8083	82.0592	6.12		9.32225	64.7831	6.12		15.7247	109.276	6.12
	9.80767	68.1565	6.13		9.37631	65.1588	6.13		14.9351	103.788	6.13
	9.24673	64.2583	6.14		9.53009	66.2275	6.14		16.2782	113.122	6.14
	11.2489	78.1722	6.15		10.013	69.583	6.15		16.3156	113.382	6.15
	10.8344	75.2913	6.16		10.803	75.073	6.16		16.2079	112.634	6.16
	11.7639	81.7509	6.17		9.72811	67.6035	6.17		15.7146	109.205	6.17
	12.2999	85.4757	6.18		9.61016	66.7839	6.18		16.5036	114.689	6.18
	12.8308	89.1648	6.19		10.3376	71.8391	6.19		16.3386	113.542	6.19
	11.6315	80.8308	6.2		11.1662	77.597	6.2		15.3802	106.882	6.2
	11.0892	77.062	6.21		10.9858	76.3433	6.21		14.1738	98.498	6.21
	10.6026	73.6809	6.22		10.2557	71.2702	6.22		15.9098	110.562	6.22
	11.3849	79.117	6.23		10.3279	71.7718	6.23		15.1251	105.109	6.23
	10.9337	75.9817	6.24		9.26764	64.4036	6.24		16.322	113.427	6.24
	11.746	81.6267	6.25		10.5522	73.3306	6.25		14.8025	102.867	6.25
	12.6206	87.7044	6.26		10.4929	72.9183	6.26		15.343	106.623	6.26
	13.8371	96.1584	6.27		10.4763	72.8031	6.27		15.6872	109.015	6.27
	12.9671	90.1125	6.28		10.6664	74.1243	6.28		15.7251	109.278	6.28
	12.8628	89.3872	6.29		10.8092	75.1166	6.29		16.0032	111.211	6.29
	13.466	93.5792	6.3		10.1818	70.7561	6.3		16.191	112.516	6.3
	12.1869	84.6903	6.31		9.98932	69.4188	6.31		16.7403	116.334	6.31
	12.3053	85.5134	6.32		11.3958	79.1926	6.32		16.7323	116.278	6.32
	13.2656	92.1867	6.33		10.7002	74.3587	6.33		15.8663	110.26	6.33
	13.0703	90.8292	6.34		11.4327	79.4494	6.34		15.5919	108.353	6.34
	12.1735	84.5973	6.35		10.7814	74.9234	6.35		16.9054	117.481	6.35
	13.6528	94.8775	6.36		11.6886	81.2279	6.36		16.3674	113.742	6.36
	12.6584	87.9669	6.37		10.1492	70.5299	6.37		15.8139	109.896	6.37
	12.1695	84.5697	6.38		11.5061	79.9593	6.38		16.7938	116.705	6.38
	12.5062	86.9093	6.39		11.4643	79.6688	6.39		16.6038	115.385	6.39
	11.7417	81.5963	6.4		12.6943	88.2164	6.4		16.7377	116.315	6.4
	12.3341	85.7134	6.41		12.0693	83.8729	6.41		15.837	110.056	6.41
	11.0267	76.6277	6.42		12.1457	84.4044	6.42		14.973	104.052	6.42
	11.6782	81.1555	6.43		12.7557	88.6433	6.43		14.2013	98.6894	6.43
	10.0718	69.9921	6.44		11.3879	79.138	6.44		14.3482	99.7097	6.44
	11.1887	77.7539	6.45		10.9755	76.2717	6.45		14.9991	104.233	6.45
	10.8162	75.1651	6.46		11.6357	80.8599	6.46		15.3954	106.987	6.46
	11.8016	82.0125	6.47		11.9247	82.8681	6.47		16.8955	117.412	6.47
	11.5651	80.3696	6.48		11.5658	80.3739	6.48		15.9456	110.81	6.48
	10.6832	74.2404	6.49		12.0915	84.0276	6.49		16.7667	116.517	6.49
	11.3469	78.8531	6.5		11.4478	79.5545	6.5		15.9278	110.687	6.5
	11.7117	81.3882	6.51		12.0066	83.4374	6.51		15.8512	110.155	6.51
	11.9886	83.3124	6.52		11.8225	82.1584	6.52		16.5168	114.78	6.52
	11.0419	76.7338	6.53		12.5619	87.2961	6.53		14.9115	103.625	6.53
	11.3906	79.1567	6.54		11.5761	80.4455	6.54		16.0909	111.821	6.54
	11.4327	79.4494	6.55		11.1541	77.5133	6.55		15.7762	109.634	6.55
	12.7232	88.4176	6.56		11.1849	77.7275	6.56		14.4982	100.752	6.56
	12.5726	87.3708	6.57		11.2837	78.4141	6.57		16.2701	113.066	6.57
	12.8751	89.4732	6.58		11.4401	79.5007	6.58		17.9421	124.685	6.58
	11.435	79.4652	6.59		11.7549	81.6885	6.59		17.4338	121.153	6.59
	12.2028	84.8007	6.6		11.5714	80.4131	6.6		16.7061	116.096	6.6
	11.4705	79.7117	6.61		12.175	84.6076	6.61		18.5541	128.938	6.61
	12.2154	84.8883	6.62		11.9849	83.2868	6.62		17.1432	119.133	6.62
	11.1274	77.3274	6.63		11.7467	81.6312	6.63		16.1334	112.116	6.63
	12.1705	84.5762	6.64		12.992	90.2856	6.64		15.5804	108.273	6.64
	10.5544	73.3457	6.65		11.3477	78.8583	6.65		16.4872	114.574	6.65
	12.0127	83.4796	6.66		11.4381	79.4869	6.66		15.5074	107.766	6.66
	11.7674	81.7755	6.67		13.0266	90.5261	6.67		16.0907	111.819	6.67
	12.31	85.5461	6.68		11.8851	82.5929	6.68		16.238	112.843	6.68
	11.8783	82.5459	6.69		11.4518	79.5819	6.69		16.0834	111.768	6.69
	12.2089	84.8434	6.7		12.2392	85.0537	6.7		17.3449	120.535	6.7
	12.5226	87.0232	6.71		12.6273	87.7509	6.71		14.9288	103.744	6.71
	11.5574	80.3161	6.72		12.6713	88.0565	6.72		15.4382	107.285	6.72
	11.7975	81.9843	6.73		13.5186	93.9446	6.73		16.5453	114.979	6.73
	11.7418	81.597	6.74		11.8877	82.6111	6.74		16.2056	112.618	6.74
	11.7022	81.3221	6.75		14.5906	101.394	6.75		16.1523	112.247	6.75
	12.6498	87.9072	6.76		14.8909	103.481	6.76		16.7554	116.439	6.76
	12.506	86.9078	6.77		13.2272	91.9198	6.77		17.2228	119.686	6.77
	12.9415	89.9343	6.78		13.1507	91.3881	6.78		15.7091	109.167	6.78
	12.9067	89.6928	6.79		13.6163	94.6238	6.79		15.2574	106.028	6.79
	12.4406	86.4532	6.8		13.431	93.3362	6.8		14.9724	104.048	6.8
	13.3315	92.6443	6.81		14.4115	100.15	6.81		13.5727	94.3205	6.81
	13.0114	90.4201	6.82		13.7551	95.5884	6.82		13.3417	92.7152	6.82
	11.8892	82.6219	6.83		12.9286	89.8445	6.83		13.5049	93.8496	6.83
	12.2904	85.4096	6.84		13.4999	93.8151	6.84		12.5135	86.9599	6.84
	10.2483	71.2182	6.85		12.7278	88.4494	6.85		13.5537	94.1886	6.85
	9.44245	65.6184	6.86		13.4383	93.387	6.86		13.6236	94.6744	6.86
	10.6267	73.8479	6.87		13.9156	96.7036	6.87		14.4712	100.565	6.87
	12.1173	84.2066	6.88		13.0095	90.4067	6.88		14.5018	100.777	6.88
	10.9163	75.8605	6.89		13.2719	92.2304	6.89		14.0016	97.3015	6.89
	11.0978	77.1219	6.9		11.735	81.5498	6.9		13.9916	97.2321	6.9
	12.3173	85.5965	6.91		12.1403	84.3669	6.91		14.0984	97.9742	6.91
	12.2121	84.8655	6.92		11.7168	81.4234	6.92		14.5732	101.273	6.92
	12.4038	86.1977	6.93		13.2707	92.2217	6.93		13.7038	95.2315	6.93
	13.3068	92.4732	6.94		13.2618	92.1604	6.94		13.9521	96.9572	6.94
	13.5882	94.4288	6.95		12.4407	86.454	6.95		14.4325	100.296	6.95
	13.562	94.2461	6.96		13.4359	93.3699	6.96		14.8257	103.028	6.96
	13.2166	91.8459	6.97		12.4588	86.5801	6.97		14.0362	97.542	6.97
	13.3126	92.5136	6.98		12.1047	84.1189	6.98		13.0018	90.3534	6.98
	12.507	86.9149	6.99		13.1813	91.6005	6.99		14.3686	99.852	6.99
	12.416	86.2824	7		13.0011	90.3484	7		13.7861	95.8037	7
	13.541	94.1004	7.01		13.0658	90.7983	7.01		12.8007	88.9562	7.01
	13.1753	91.5592	7.02		13.6116	94.5914	7.02		13.9697	97.0798	7.02
	13.7119	95.288	7.03		14.9386	103.812	7.03		13.4435	93.4227	7.03
	13.4429	93.4191	7.04		13.1817	91.6039	7.04		13.9648	97.0459	7.04
	13.6403	94.7908	7.05		13.1301	91.2453	7.05		12.8163	89.0643	7.05
	13.6557	94.8976	7.06		13.5295	94.0205	7.06		12.6841	88.1455	7.06
	13.859	96.3104	7.07		14.4109	100.145	7.07		13.2088	91.7919	7.07
	14.471	100.563	7.08		14.0706	97.7805	7.08		14.4566	100.463	7.08
	14.2342	98.9176	7.09		14.487	100.674	7.09		13.8678	96.3712	7.09
	12.7521	88.6179	7.1		13.9694	97.0774	7.1		13.7699	95.6912	7.1
	13.7809	95.7676	7.11		13.1122	91.1205	7.11		13.5766	94.3482	7.11
	13.01	90.4103	7.12		13.676	95.0385	7.12		12.8796	89.5041	7.12
	13.4741	93.6358	7.13		13.2973	92.4071	7.13		12.7934	88.905	7.13
	13.4168	93.2375	7.14		13.4073	93.1714	7.14		14.4967	100.742	7.14
	14.2198	98.8176	7.15		12.4449	86.4834	7.15		13.5115	93.8954	7.15
	13.7758	95.7319	7.16		13.7718	95.7047	7.16		13.3581	92.8293	7.16
	14.1437	98.2889	7.17		14.0007	97.295	7.17		13.6451	94.8241	7.17
	13.2665	92.1927	7.18		13.8656	96.3559	7.18		13.1318	91.2566	7.18
	13.3077	92.4792	7.19		15.1187	105.065	7.19		13.6894	95.1315	7.19
	13.4079	93.1753	7.2		14.9241	103.712	7.2		13.7715	95.7025	7.2
	13.9951	97.2558	7.21		14.0227	97.4477	7.21		13.1148	91.139	7.21
	13.2432	92.0311	7.22		13.6494	94.854	7.22		14.0883	97.9041	7.22
	13.1487	91.3743	7.23		13.7373	95.4647	7.23		13.7808	95.7666	7.23
	14.4476	100.401	7.24		12.9617	90.0748	7.24		12.9962	90.3148	7.24
	14.6024	101.476	7.25		14.6036	101.485	7.25		12.3918	86.114	7.25
	14.7799	102.71	7.26		12.869	89.4302	7.26		13.0671	90.8073	7.26
	14.3698	99.8598	7.27		13.949	96.9356	7.27		14.3301	99.5844	7.27
	13.9255	96.7722	7.28		12.2239	84.9474	7.28		14.3031	99.3966	7.28
	13.0447	90.6515	7.29		12.6614	87.988	7.29		14.5053	100.802	7.29
	11.523	80.0766	7.3		12.4318	86.3926	7.3		14.1269	98.1721	7.3
	13.3203	92.5669	7.31		12.804	88.9789	7.31		13.1556	91.4223	7.31
	13.6701	94.9978	7.32		13.4641	93.5661	7.32		13.1265	91.2199	7.32
	12.9802	90.2032	7.33		13.5275	94.0064	7.33		14.3428	99.6721	7.33
	13.1232	91.1973	7.34		12.1582	84.4906	7.34		14.1949	98.6444	7.34
	11.4805	79.7816	7.35		13.0622	90.7729	7.35		13.7914	95.8407	7.35
	12.5607	87.2878	7.36		12.6541	87.9369	7.36		14.8133	102.942	7.36
	12.5089	86.9282	7.37		13.4634	93.5611	7.37		13.4691	93.6006	7.37
	12.4982	86.8535	7.38		13.1969	91.7093	7.38		14.6003	101.462	7.38
	12.2673	85.2488	7.39		13.7604	95.6251	7.39		14.724	102.321	7.39
	13.2644	92.1785	7.4		14.3991	100.064	7.4		13.5812	94.3801	7.4
	13.8537	96.2735	7.41		14.3862	99.9739	7.41		13.122	91.189	7.41
	13.9256	96.7733	7.42		13.8807	96.4612	7.42		13.6685	94.9863	7.42
	12.7989	88.9436	7.43		13.9517	96.9544	7.43		13.9248	96.7675	7.43
	12.4208	86.3162	7.44		13.988	97.2067	7.44		13.8795	96.4529	7.44
	13.1874	91.6429	7.45		13.2001	91.7314	7.45		14.5421	101.058	7.45
	13.5929	94.4615	7.46		13.5398	94.0924	7.46		13.8725	96.4041	7.46
	12.3731	85.9846	7.47		13.0659	90.7991	7.47		13.1589	91.4452	7.47
	14.5935	101.415	7.48		13.0279	90.5347	7.48		13.0967	91.0131	7.48
	12.7262	88.4385	7.49		12.6065	87.6064	7.49		13.406	93.162	7.49
	12.0527	83.7582	7.5		12.7953	88.9185	7.5		14.1201	98.1251	7.5
	12.346	85.7961	7.51		13.2647	92.18	7.51		13.3132	92.5177	7.51
	12.6569	87.9565	7.52		13.2343	91.9689	7.52		13.8226	96.0575	7.52
	12.1387	84.3554	7.53		13.6322	94.7344	7.53		14.4753	100.593	7.53
	12.7873	88.8625	7.54		12.8452	89.2651	7.54		14.4396	100.345	7.54
	11.824	82.1687	7.55		13.0699	90.8269	7.55		14.4882	100.683	7.55
	13.1598	91.4516	7.56		13.1952	91.6972	7.56		15.3372	106.583	7.56
	12.4437	86.4749	7.57		13.0792	90.8912	7.57		15.8081	109.855	7.57
	12.8903	89.5785	7.58		13.1673	91.5035	7.58		15.1378	105.197	7.58
	12.5861	87.4645	7.59		13.0391	90.6123	7.59		14.7144	102.255	7.59
	13.3707	92.9168	7.6		13.5074	93.867	7.6		14.6775	101.998	7.6
	14.5922	101.406	7.61		15.2928	106.274	7.61		15.4029	107.039	7.61
	13.8325	96.1261	7.62		14.8206	102.992	7.62		15.1807	105.495	7.62
	12.614	87.6583	7.63		14.304	99.4031	7.63		15.1236	105.098	7.63
	12.9292	89.8489	7.64		14.5022	100.78	7.64		15.9771	111.03	7.64
	13.2939	92.3832	7.65		13.5494	94.159	7.65		16.5041	114.692	7.65
	14.2208	98.8244	7.66		14.2445	98.9893	7.66		15.5182	107.84	7.66
	14.338	99.6392	7.67		14.0001	97.2907	7.67		15.0505	104.59	7.67
	12.6168	87.6778	7.68		14.3826	99.9492	7.68		15.3065	106.37	7.68
	12.2733	85.291	7.69		12.9624	90.0795	7.69		14.691	102.092	7.69
	12.8798	89.5055	7.7		12.8348	89.1929	7.7		15.6165	108.524	7.7
	12.9636	90.0878	7.71		13.7636	95.6477	7.71		16.1761	112.413	7.71
	13.8267	96.0857	7.72		12.5137	86.9614	7.72		16.1264	112.067	7.72
	13.0512	90.6965	7.73		13.3296	92.6316	7.73		16.1764	112.414	7.73
	13.718	95.3305	7.74		12.6338	87.7964	7.74		15.5706	108.204	7.74
	14.1597	98.3999	7.75		12.7389	88.5265	7.75		15.6708	108.901	7.75
	12.4546	86.5508	7.76		12.8926	89.5946	7.76		15.98	111.05	7.76
	13.113	91.126	7.77		12.1121	84.1707	7.77		14.7715	102.651	7.77
	13.9554	96.9799	7.78		13.5728	94.3216	7.78		16.7467	116.378	7.78
	12.9858	90.2419	7.79		12.8763	89.4815	7.79		16.8355	116.995	7.79
	13.587	94.4205	7.8		12.7414	88.5439	7.8		15.6994	109.1	7.8
	11.7851	81.8979	7.81		13.4619	93.5508	7.81		16.1241	112.051	7.81
	12.2713	85.2771	7.82		13.2301	91.9402	7.82		16.7795	116.606	7.82
	10.9569	76.1425	7.83		14.0978	97.9695	7.83		16.6353	115.604	7.83
	13.0166	90.4562	7.84		12.4886	86.7867	7.84		16.1457	112.201	7.84
	11.9051	82.7322	7.85		13.2879	92.3413	7.85		15.6628	108.845	7.85
	12.7262	88.4381	7.86		13.8505	96.2516	7.86		16.1717	112.382	7.86
	12.141	84.3717	7.87		12.7517	88.6154	7.87		15.0178	104.363	7.87
	11.191	77.7694	7.88		14.075	97.8116	7.88		15.2908	106.26	7.88
	10.8265	75.2368	7.89		13.6884	95.1249	7.89		15.6837	108.991	7.89
	12.2085	84.8406	7.9		12.5695	87.3494	7.9		15.7614	109.531	7.9
	11.488	79.8336	7.91		12.0751	83.9133	7.91		15.5966	108.386	7.91
	12.8971	89.626	7.92		13.015	90.445	7.92		15.3901	106.95	7.92
	14.7556	102.541	7.93		12.742	88.5481	7.93		16.3218	113.425	7.93
	12.8538	89.3249	7.94		12.8599	89.3674	7.94		15.5106	107.788	7.94
	13.1303	91.2464	7.95		13.146	91.3552	7.95		15.0359	104.489	7.95
	12.0565	83.7839	7.96		12.6873	88.1676	7.96		15.9441	110.8	7.96
	12.9238	89.8111	7.97		12.6904	88.1897	7.97		15.1367	105.189	7.97
	13.1197	91.1725	7.98		11.8854	82.5952	7.98		15.514	107.811	7.98
	13.9622	97.0276	7.99		12.3877	86.0861	7.99		15.4053	107.056	7.99
	13.0108	90.4156	8		12.1184	84.2146	8		16.1992	112.573	8
	13.6926	95.1541	8.01		14.5246	100.936	8.01		15.9541	110.87	8.01
	13.545	94.1283	8.02		13.2415	92.0194	8.02		14.6955	102.123	8.02
	13.3602	92.8442	8.03		14.6858	102.056	8.03		16.4378	114.231	8.03
	13.4883	93.7343	8.04		14.25	99.0279	8.04		16.8485	117.085	8.04
	14.5266	100.95	8.05		13.1919	91.6748	8.05		16.3088	113.335	8.05
	13.8233	96.0623	8.06		13.7337	95.4398	8.06		16.2735	113.089	8.06
	13.1927	91.6801	8.07		12.0755	83.9166	8.07		16.0597	111.604	8.07
	13.574	94.3298	8.08		12.4482	86.5062	8.08		15.4922	107.66	8.08
	13.7715	95.7025	8.09		12.7409	88.5401	8.09		14.7533	102.525	8.09
	14.5853	101.357	8.1		12.6166	87.6768	8.1		15.036	104.49	8.1
	14.1923	98.6262	8.11		12.4306	86.3839	8.11		15.1649	105.386	8.11
	13.9265	96.7795	8.12		13.0554	90.7256	8.12		14.5649	101.216	8.12
	14.1849	98.5749	8.13		14.9167	103.661	8.13		15.2838	106.212	8.13
	13.7943	95.861	8.14		13.9146	96.6964	8.14		14.8558	103.237	8.14
	12.6521	87.9233	8.15		14.6643	101.907	8.15		14.529	100.966	8.15
	12.6901	88.1872	8.16		14.9422	103.838	8.16		14.1467	98.3098	8.16
	14.6056	101.499	8.17		14.7914	102.79	8.17		13.8729	96.4068	8.17
	13.7528	95.5721	8.18		14.2479	99.0131	8.18		13.2781	92.2732	8.18
	13.6614	94.9372	8.19		13.4978	93.8003	8.19		14.0848	97.8795	8.19
	14.456	100.459	8.2		14.517	100.883	8.2		15.0343	104.478	8.2
	12.7321	88.479	8.21		14.2175	98.8018	8.21		14.0402	97.5694	8.21
	10.2341	71.1197	8.22		14.6414	101.748	8.22		14.1306	98.1977	8.22
	12.9155	89.7534	8.23		14.3786	99.9213	8.23		13.7023	95.2215	8.23
	10.7355	74.6042	8.24		14.1463	98.3067	8.24		16.2162	112.691	8.24
	10.9639	76.1915	8.25		13.997	97.2693	8.25		14.962	103.976	8.25
	11.5172	80.0364	8.26		12.6941	88.2153	8.26		14.8879	103.461	8.26
	12.165	84.538	8.27		12.679	88.1099	8.27		15.4101	107.089	8.27
	12.2264	84.965	8.28		13.3328	92.6534	8.28		15.0219	104.391	8.28
	12.5921	87.5062	8.29		14.3173	99.4951	8.29		15.1738	105.447	8.29
	12.2706	85.2719	8.3		14.3813	99.9399	8.3		15.6305	108.621	8.3
	12.4588	86.5797	8.31		14.8806	103.41	8.31		15.3451	106.638	8.31
	12.6172	87.6809	8.32		13.2353	91.9759	8.32		14.7414	102.442	8.32
	11.0473	76.771	8.33		13.6396	94.7855	8.33		14.0321	97.5131	8.33
	11.2739	78.3457	8.34		13.76	95.6225	8.34		14.6284	101.657	8.34
	11.6963	81.2809	8.35		14.4276	100.262	8.35		15.1817	105.502	8.35
	11.7102	81.3774	8.36		14.5106	100.838	8.36		15.7977	109.783	8.36
	11.4826	79.7959	8.37		13.1325	91.2619	8.37		15.5999	108.408	8.37
	11.1273	77.3267	8.38		15.1775	105.473	8.38		14.2288	98.8802	8.38
	11.3368	78.7827	8.39		14.121	98.131	8.39		15.2099	105.698	8.39
	11.31	78.5964	8.4		13.8588	96.3093	8.4		14.8595	103.263	8.4
	11.5063	79.9606	8.41		13.6875	95.1182	8.41		16.0545	111.568	8.41
	11.5933	80.5654	8.42		14.2265	98.8639	8.42		15.6783	108.954	8.42
	12.1766	84.6185	8.43		15.1334	105.166	8.43		16.3754	113.798	8.43
	10.8211	75.1991	8.44		15.8504	110.149	8.44		15.3026	106.342	8.44
	11.4587	79.6299	8.45		14.7759	102.682	8.45		14.7155	102.262	8.45
	12.1222	84.2405	8.46		14.4034	100.093	8.46		14.7503	102.504	8.46
	12.0016	83.4029	8.47		14.5457	101.082	8.47		16.2446	112.889	8.47
	10.9848	76.3363	8.48		14.719	102.286	8.48		16.5848	115.253	8.48
	11.296	78.4994	8.49		14.0778	97.831	8.49		15.4729	107.526	8.49
	12.3084	85.535	8.5		13.7143	95.3051	8.5		17.1208	118.978	8.5
	12.2959	85.4478	8.51		14.5208	100.91	8.51		17.6748	122.827	8.51
	14.654	101.835	8.52		14.7029	102.175	8.52		16.8772	117.285	8.52
	15.4712	107.514	8.53		13.8396	96.1756	8.53		16.8907	117.378	8.53
	14.859	103.26	8.54		13.9514	96.9522	8.54		16.9015	117.454	8.54
	14.4666	100.532	8.55		13.809	95.9626	8.55		16.4519	114.329	8.55
	14.5469	101.091	8.56		14.2552	99.0636	8.56		16.1813	112.448	8.56
	13.5697	94.3	8.57		14.3161	99.4869	8.57		16.4574	114.367	8.57
	14.579	101.314	8.58		14.181	98.5482	8.58		16.1996	112.576	8.58
	14.1988	98.6718	8.59		14.302	99.3891	8.59		15.3245	106.495	8.59
	13.6663	94.9714	8.6		14.9242	103.713	8.6		16.8848	117.337	8.6
	14.5623	101.198	8.61		15.0455	104.556	8.61		17.3653	120.676	8.61
	14.5319	100.986	8.62		16.4099	114.037	8.62		16.2844	113.165	8.62
	14.1555	98.3711	8.63		16.9567	117.837	8.63		17.1267	119.019	8.63
	13.8596	96.3142	8.64		16.0476	111.52	8.64		17.0808	118.7	8.64
	14.1646	98.4342	8.65		16.4136	114.063	8.65		15.5252	107.889	8.65
	12.9896	90.2685	8.66		16.9315	117.662	8.66		16.064	111.633	8.66
	13.5284	94.013	8.67		18.4617	128.296	8.67		16.3224	113.43	8.67
	12.7654	88.7107	8.68		16.6265	115.542	8.68		16.774	116.568	8.68
	14.2159	98.7908	8.69		18.1285	125.98	8.69		16.7981	116.735	8.69
	14.63	101.668	8.7		17.5066	121.659	8.7		17.2932	120.175	8.7
	14.3962	100.044	8.71		16.6811	115.922	8.71		17.2091	119.591	8.71
	13.5999	94.5098	8.72		17.2176	119.65	8.72		16.8419	117.04	8.72
	13.2314	91.9492	8.73		16.2888	113.196	8.73		15.9829	111.07	8.73
	13.2011	91.7384	8.74		17.1677	119.303	8.74		17.1217	118.984	8.74
	13.6727	95.0157	8.75		17.4393	121.191	8.75		17.8662	124.158	8.75
	14.5102	100.835	8.76		17.4241	121.085	8.76		18.468	128.34	8.76
	13.9631	97.0336	8.77		17.6347	122.549	8.77		17.8485	124.035	8.77
	14.2664	99.1413	8.78		16.5206	114.806	8.78		18.5451	128.875	8.78
	14.3609	99.7982	8.79		16.7735	116.564	8.79		18.1603	126.202	8.79
	14.6262	101.642	8.8		16.762	116.484	8.8		17.7271	123.191	8.8
	13.045	90.6535	8.81		17.0452	118.453	8.81		18.2724	126.981	8.81
	14.3721	99.8761	8.82		15.2561	106.019	8.82		18.4916	128.503	8.82
	14.1993	98.6751	8.83		15.4489	107.359	8.83		18.1706	126.273	8.83
	13.8215	96.0497	8.84		17.1828	119.409	8.84		18.5837	129.143	8.84
	12.6586	87.9684	8.85		15.9525	110.859	8.85		17.6745	122.825	8.85
	13.8287	96.0995	8.86		16.1461	112.204	8.86		17.743	123.302	8.86
	13.6603	94.9294	8.87		15.9836	111.075	8.87		18.5158	128.672	8.87
	13.7304	95.4167	8.88		15.2343	105.868	8.88		19.225	133.6	8.88
	14.2968	99.3529	8.89		15.8986	110.484	8.89		17.62	122.446	8.89
	15.4662	107.479	8.9		15.922	110.647	8.9		17.6533	122.678	8.9
	15.2322	105.853	8.91		15.0578	104.641	8.91		17.5887	122.229	8.91
	16.5946	115.321	8.92		15.29	106.255	8.92		17.4679	121.39	8.92
	15.8439	110.104	8.93		15.8446	110.109	8.93		18.4457	128.185	8.93
	14.6642	101.906	8.94		16.447	114.295	8.94		16.754	116.429	8.94
	14.7739	102.668	8.95		17.4548	121.299	8.95		18.3526	127.538	8.95
	14.1339	98.2205	8.96		16.9237	117.608	8.96		18.0069	125.136	8.96
	14.2196	98.8159	8.97		18.4223	128.022	8.97		19.681	136.769	8.97
	13.8697	96.3847	8.98		17.6832	122.886	8.98		17.6746	122.826	8.98
	14.4634	100.511	8.99		16.5423	114.957	8.99		18.5478	128.894	8.99
	15.2021	105.644	9		18.0809	125.65	9		18.518	128.687	9
	13.4369	93.3767	9.01		17.2337	119.762	9.01		18.132	126.005	9.01
	14.5446	101.075	9.02		17.3922	120.864	9.02		17.9879	125.003	9.02
	14.0096	97.3571	9.03		17.5562	122.003	9.03		17.5516	121.971	9.03
	13.5836	94.3965	9.04		18.0492	125.429	9.04		17.0869	118.742	9.04
	15.231	105.845	9.05		16.936	117.693	9.05		16.6535	115.73	9.05
	14.5304	100.976	9.06		16.1071	111.933	9.06		16.6796	115.912	9.06
	13.388	93.0369	9.07		16.3482	113.609	9.07		17.9712	124.887	9.07
	11.6096	80.6785	9.08		15.4766	107.551	9.08		17.4058	120.958	9.08
	11.1238	77.3023	9.09		16.846	117.068	9.09		17.1009	118.839	9.09
	11.6341	80.8487	9.1		17.0814	118.704	9.1		17.684	122.891	9.1
	12.7179	88.3808	9.11		16.7822	116.625	9.11		16.7881	116.666	9.11
	12.7232	88.4172	9.12		16.9789	117.992	9.12		16.506	114.705	9.12
	12.4875	86.7797	9.13		15.7249	109.277	9.13		16.9655	117.898	9.13
	12.9592	90.0572	9.14		16.9371	117.701	9.14		17.1761	119.362	9.14
	14.3197	99.512	9.15		15.428	107.214	9.15		17.0488	118.477	9.15
	15.0054	104.277	9.16		16.7179	116.178	9.16		16.9151	117.548	9.16
	13.9766	97.1279	9.17		15.9254	110.67	9.17		17.5585	122.019	9.17
	14.5877	101.374	9.18		14.5703	101.253	9.18		17.2357	119.776	9.18
	13.8278	96.0937	9.19		14.7748	102.675	9.19		17.2283	119.725	9.19
	13.0026	90.359	9.2		15.8824	110.371	9.2		18.046	125.407	9.2
	14.1088	98.0461	9.21		15.2386	105.897	9.21		18.4657	128.324	9.21
	13.966	97.0539	9.22		16.0105	111.262	9.22		18.0495	125.431	9.22
	14.7342	102.393	9.23		14.6942	102.115	9.23		17.7516	123.361	9.23
	14.7458	102.473	9.24		15.4456	107.336	9.24		18.1578	126.184	9.24
	14.0297	97.4967	9.25		16.9986	118.129	9.25		17.9998	125.086	9.25
	13.847	96.2272	9.26		15.9437	110.797	9.26		17.8585	124.104	9.26
	15.0269	104.427	9.27		15.9021	110.508	9.27		16.6505	115.709	9.27
	14.0876	97.8991	9.28		14.5054	100.803	9.28		17.1289	119.034	9.28
	13.4525	93.4854	9.29		15.2069	105.677	9.29		16.6478	115.69	9.29
	12.8819	89.5204	9.3		15.1008	104.94	9.3		16.4412	114.255	9.3
	12.7752	88.7785	9.31		15.3787	106.871	9.31		16.2831	113.156	9.31
	12.7969	88.9293	9.32		14.2102	98.7508	9.32		16.8409	117.032	9.32
	12.3366	85.7307	9.33		14.0035	97.3144	9.33		16.6581	115.762	9.33
	11.7723	81.8094	9.34		15.1436	105.237	9.34		16.3887	113.89	9.34
	13.5074	93.8667	9.35		14.8827	103.424	9.35		17.2397	119.804	9.35
	11.5657	80.3732	9.36		15.5841	108.299	9.36		16.5039	114.69	9.36
	13.6254	94.6872	9.37		15.6372	108.668	9.37		16.9782	117.987	9.37
	14.4901	100.696	9.38		15.8144	109.899	9.38		16.7493	116.396	9.38
	15.5221	107.867	9.39		15.182	105.504	9.39		17.3391	120.494	9.39
	13.3653	92.8795	9.4		14.7986	102.84	9.4		18.1228	125.941	9.4
	14.324	99.5416	9.41		14.9064	103.589	9.41		18.308	127.227	9.41
	13.0604	90.7609	9.42		13.7535	95.5771	9.42		17.9805	124.952	9.42
	13.6299	94.7179	9.43		14.5003	100.767	9.43		18.8825	131.22	9.43
	13.1921	91.6761	9.44		16.4658	114.425	9.44		17.9495	124.736	9.44
	13.5912	94.4494	9.45		16.454	114.344	9.45		19.5761	136.04	9.45
	13.3677	92.8959	9.46		15.4336	107.253	9.46		18.7068	129.999	9.46
	13.3096	92.4926	9.47		15.3826	106.898	9.47		19.0894	132.658	9.47
	12.9866	90.2476	9.48		14.4189	100.201	9.48		19.3052	134.158	9.48
	13.8601	96.3179	9.49		14.6024	101.477	9.49		18.4203	128.008	9.49
	14.1691	98.4653	9.5		14.6828	102.035	9.5		19.4516	135.175	9.5
	15.0631	104.678	9.51		15.5997	108.407	9.51		18.0847	125.676	9.51
	13.3038	92.4521	9.52		15.5369	107.97	9.52		19.2613	133.853	9.52
	13.3003	92.428	9.53		16.4546	114.348	9.53		19.3666	134.584	9.53
	14.479	100.619	9.54		16.3352	113.518	9.54		18.7462	130.273	9.54
	14.5957	101.43	9.55		14.4017	100.082	9.55		18.9875	131.95	9.55
	15.4704	107.509	9.56		15.6418	108.7	9.56		19.5797	136.065	9.56
	14.3003	99.3773	9.57		15.0901	104.865	9.57		18.9374	131.601	9.57
	14.5444	101.074	9.58		15.9032	110.516	9.58		18.8475	130.977	9.58
	14.7205	102.297	9.59		15.7066	109.15	9.59		17.8136	123.792	9.59
	14.645	101.773	9.6		15.9813	111.059	9.6		18.1947	126.44	9.6
	14.7791	102.704	9.61		16.2611	113.003	9.61		18.4195	128.003	9.61
	15.3958	106.99	9.62		16.1756	112.409	9.62		18.8572	131.044	9.62
	14.941	103.83	9.63		16.1029	111.904	9.63		17.6518	122.668	9.63
	14.5935	101.415	9.64		16.4753	114.492	9.64		18.5637	129.005	9.64
	15.2654	106.084	9.65		15.2317	105.85	9.65		18.3046	127.204	9.65
	16.4504	114.319	9.66		17.0946	118.796	9.66		18.5509	128.916	9.66
	13.7476	95.5361	9.67		16.3454	113.589	9.67		18.0959	125.754	9.67
	14.837	103.107	9.68		14.728	102.349	9.68		18.0082	125.144	9.68
	12.4086	86.2311	9.69		14.5462	101.086	9.69		17.4342	121.155	9.69
	14.515	100.869	9.7		16.5005	114.667	9.7		18.2014	126.487	9.7
	14.801	102.856	9.71		16.5022	114.679	9.71		17.7089	123.064	9.71
	13.7195	95.3408	9.72		16.1194	112.018	9.72		18.024	125.254	9.72
	13.6825	95.0838	9.73		16.235	112.822	9.73		18.463	128.305	9.73
	13.9368	96.8512	9.74		16.2356	112.826	9.74		18.9183	131.469	9.74
	14.281	99.2431	9.75		15.7824	109.676	9.75		18.1464	126.105	9.75
	13.2671	92.1971	9.76		16.4549	114.35	9.76		17.5675	122.082	9.76
	14.7927	102.799	9.77		17.6816	122.875	9.77		18.5088	128.623	9.77
	14.44	100.348	9.78		17.6445	122.617	9.78		18.3018	127.185	9.78
	14.1156	98.0936	9.79		17.5332	121.844	9.79		18.0274	125.278	9.79
	13.0005	90.3444	9.8		17.7079	123.057	9.8		17.2574	119.927	9.8
	13.2048	91.7643	9.81		17.6609	122.731	9.81		17.4223	121.073	9.81
	13.9383	96.8613	9.82		17.4158	121.028	9.82		16.806	116.79	9.82
	12.9823	90.2182	9.83		17.4068	120.965	9.83		18.5922	129.203	9.83
	12.9424	89.9409	9.84		17.8165	123.812	9.84		17.019	118.27	9.84
	12.6327	87.7882	9.85		18.1731	126.291	9.85		18.08	125.643	9.85
	12.6718	88.06	9.86		18.3553	127.557	9.86		17.6942	122.962	9.86
	14.3017	99.3866	9.87		17.566	122.071	9.87		18.0084	125.146	9.87
	13.9667	97.0588	9.88		17.3677	120.694	9.88		18.2022	126.493	9.88
	13.0156	90.4495	9.89		17.1428	119.13	9.89		18.5451	128.876	9.89
	13.3735	92.9366	9.9		18.5041	128.59	9.9		18.0661	125.547	9.9
	12.3596	85.8908	9.91		17.7389	123.273	9.91		17.3315	120.442	9.91
	14.2132	98.7717	9.92		17.6481	122.642	9.92		17.3968	120.896	9.92
	13.297	92.4048	9.93		17.5014	121.622	9.93		16.7614	116.48	9.93
	14.2888	99.2969	9.94		17.7423	123.297	9.94		17.8893	124.318	9.94
	14.4076	100.122	9.95		16.3532	113.643	9.95		16.9951	118.104	9.95
	13.8962	96.569	9.96		17.2643	119.975	9.96		17.7831	123.58	9.96
	13.9586	97.0025	9.97		17.646	122.627	9.97		17.8717	124.196	9.97
	14.7349	102.397	9.98		17.1956	119.497	9.98		17.4611	121.342	9.98
	14.0478	97.6224	9.99		16.2639	113.023	9.99		16.7089	116.115	9.99
	14.0465	97.6132	10		17.8439	124.002	10		17.2548	119.908	10
	13.9651	97.0479	10.01		17.0372	118.397	10.01		17.1416	119.122	10.01
	13.4172	93.24	10.02		17.4387	121.187	10.02		17.7453	123.318	10.02
	12.9209	89.791	10.03		18.8179	130.772	10.03		17.2905	120.157	10.03
	14.1098	98.0536	10.04		18.4746	128.386	10.04		17.5993	122.303	10.04
	13.3806	92.9858	10.05		18.0766	125.62	10.05		18.4512	128.223	10.05
	14.5516	101.123	10.06		20.1499	140.027	10.06		18.1917	126.419	10.06
	15.415	107.124	10.07		18.4507	128.219	10.07		17.366	120.681	10.07
	12.7282	88.4521	10.08		19.2943	134.082	10.08		16.7511	116.408	10.08
	14.1798	98.5394	10.09		18.9623	131.775	10.09		17.061	118.562	10.09
	14.7313	102.372	10.1		18.8922	131.287	10.1		16.9188	117.574	10.1
	15.0178	104.363	10.11		17.6942	122.962	10.11		18.104	125.81	10.11
	12.9729	90.1526	10.12		18.1531	126.151	10.12		18.6386	129.526	10.12
	14.2619	99.1102	10.13		17.7973	123.679	10.13		18.6057	129.296	10.13
	14.0541	97.6662	10.14		18.8167	130.763	10.14		16.5844	115.25	10.14
	13.7255	95.3823	10.15		18.3087	127.233	10.15		16.8051	116.784	10.15
	14.0304	97.5018	10.16		19.6077	136.26	10.16		15.3244	106.494	10.16
	13.8466	96.2241	10.17		19.6589	136.615	10.17		17.2543	119.905	10.17
	12.4321	86.3945	10.18		19.5621	135.943	10.18		16.004	111.217	10.18
	14.8012	102.858	10.19		18.2529	126.845	10.19		15.9317	110.714	10.19
	13.9338	96.83	10.2		19.2277	133.619	10.2		16.2651	113.031	10.2
	13.3788	92.973	10.21		19.7772	137.438	10.21		16.5299	114.871	10.21
	14.2814	99.2454	10.22		19.7703	137.39	10.22		15.2681	106.103	10.22
	13.4335	93.3531	10.23		18.3353	127.418	10.23		15.3662	106.784	10.23
	12.9963	90.315	10.24		19.7163	137.014	10.24		14.9915	104.18	10.24
	15.4872	107.625	10.25		19.7809	137.463	10.25		14.8798	103.404	10.25
	14.362	99.8057	10.26		19.3904	134.75	10.26		14.4266	100.255	10.26
	14.2731	99.188	10.27		21.5902	150.037	10.27		16.1187	112.013	10.27
	15.6097	108.477	10.28		20.1786	140.227	10.28		15.3647	106.774	10.28
	16.1608	112.306	10.29		18.8798	131.202	10.29		16.3067	113.32	10.29
	15.047	104.566	10.3		19.7078	136.955	10.3		15.8631	110.238	10.3
	14.8326	103.076	10.31		19.198	133.413	10.31		17.0842	118.723	10.31
	14.5261	100.946	10.32		18.9373	131.601	10.32		16.3698	113.758	10.32
	14.3557	99.7622	10.33		19.0861	132.635	10.33		16.7588	116.462	10.33
	12.8408	89.2344	10.34		17.8843	124.283	10.34		16.9642	117.889	10.34
	13.2395	92.0055	10.35		18.256	126.866	10.35		16.6752	115.881	10.35
	13.614	94.6076	10.36		19.9228	138.45	10.36		17.1638	119.276	10.36
	13.9064	96.6396	10.37		19.6958	136.872	10.37		17.0351	118.382	10.37
	11.4331	79.4517	10.38		19.4435	135.119	10.38		16.3915	113.91	10.38
	12.0242	83.56	10.39		19.8391	137.868	10.39		16.9476	117.774	10.39
	12.385	86.0668	10.4		19.4147	134.919	10.4		16.4818	114.537	10.4
	14.5206	100.908	10.41		19.871	138.089	10.41		16.658	115.761	10.41
	13.1047	91.0684	10.42		20.3294	141.275	10.42		17.7095	123.069	10.42
	12.3216	85.6265	10.43		19.7613	137.327	10.43		17.1176	118.955	10.43
	12.3641	85.922	10.44		19.3531	134.491	10.44		17.4369	121.174	10.44
	13.8124	95.9867	10.45		18.0771	125.623	10.45		17.0257	118.317	10.45
	14.3112	99.4529	10.46		18.1937	126.433	10.46		17.6303	122.518	10.46
	14.6776	101.999	10.47		18.4358	128.116	10.47		17.5801	122.169	10.47
	13.563	94.2532	10.48		18.3503	127.521	10.48		17.3058	120.263	10.48
	12.987	90.2502	10.49		18.5578	128.963	10.49		17.3139	120.32	10.49
	13.391	93.0583	10.5		18.5622	128.994	10.5		16.7347	116.294	10.5
	12.3927	86.1207	10.51		18.3517	127.531	10.51		17.3488	120.562	10.51
	11.5011	79.9243	10.52		18.4418	128.158	10.52		17.8891	124.317	10.52
	12.4467	86.4962	10.53		20.2892	140.996	10.53		16.6505	115.709	10.53
	13.5888	94.4329	10.54		19.8853	138.189	10.54		17.5798	122.167	10.54
	14.1435	98.2874	10.55		18.709	130.015	10.55		17.4211	121.064	10.55
	13.9162	96.7075	10.56		19.2782	133.97	10.56		17.8609	124.121	10.56
	13.9516	96.9542	10.57		18.9165	131.456	10.57		16.6781	115.901	10.57
	13.6809	95.0729	10.58		19.707	136.95	10.58		17.6686	122.784	10.58
	13.4106	93.194	10.59		20.025	139.159	10.59		18.4152	127.973	10.59
	12.8391	89.2224	10.6		18.4374	128.127	10.6		19.1805	133.291	10.6
	12.7351	88.5001	10.61		18.5291	128.764	10.61		18.9013	131.351	10.61
	12.5734	87.3763	10.62		18.1495	126.126	10.62		19.351	134.476	10.62
	13.1912	91.6693	10.63		18.0611	125.512	10.63		20.0688	139.464	10.63
	12.6758	88.0882	10.64		18.691	129.889	10.64		18.6667	129.721	10.64
	11.5988	80.6037	10.65		18.6848	129.846	10.65		18.7255	130.129	10.65
	11.4619	79.6524	10.66		18.8994	131.337	10.66		19.4525	135.181	10.66
	9.78693	68.0123	10.67		19.6367	136.461	10.67		20.2532	140.746	10.67
	10.7842	74.9423	10.68		18.664	129.702	10.68		20.2712	140.871	10.68
	10.4029	72.2928	10.69		19.8131	137.687	10.69		19.8705	138.086	10.69
	12.1696	84.5705	10.7		19.0897	132.66	10.7		19.9141	138.389	10.7
	13.3642	92.872	10.71		19.2385	133.694	10.71		20.238	140.64	10.71
	13.2971	92.4058	10.72		20.0667	139.45	10.72		20.019	139.118	10.72
	11.9317	82.9169	10.73		20.8623	144.979	10.73		20.4994	142.456	10.73
	10.7201	74.497	10.74		21.1046	146.662	10.74		20.8204	144.687	10.74
	11.6036	80.6371	10.75		19.6087	136.267	10.75		22.1277	153.772	10.75
	11.4468	79.5476	10.76		20.4319	141.987	10.76		19.5903	136.139	10.76
	11.1477	77.4688	10.77		19.9388	138.561	10.77		18.9448	131.653	10.77
	10.9084	75.806	10.78		20.5622	142.893	10.78		19.6665	136.669	10.78
	10.1804	70.7465	10.79		21.0491	146.276	10.79		19.2398	133.703	10.79
	11.5044	79.9475	10.8		21.3028	148.039	10.8		20.4649	142.217	10.8
	11.5256	80.0952	10.81		21.012	146.019	10.81		20.2972	141.051	10.81
	10.8139	75.1493	10.82		20.629	143.357	10.82		21.4942	149.37	10.82
	11.5789	80.4654	10.83		20.5661	142.92	10.83		21.5748	149.929	10.83
	10.5008	72.9731	10.84		20.7717	144.349	10.84		20.2092	140.44	10.84
	9.59692	66.6919	10.85		20.3409	141.355	10.85		21.6496	150.449	10.85
	10.4812	72.8373	10.86		19.7613	137.327	10.86		21.914	152.287	10.86
	11.5761	80.4455	10.87		19.4314	135.034	10.87		21.7499	151.147	10.87
	11.2585	78.2386	10.88		19.5873	136.118	10.88		21.6416	150.394	10.88
	12.4663	86.6321	10.89		18.5298	128.769	10.89		21.7983	151.483	10.89
	12.4071	86.221	10.9		20.6406	143.438	10.9		22.1887	154.196	10.9
	12.3326	85.7026	10.91		18.8136	130.741	10.91		21.1913	147.264	10.91
	13.6405	94.7917	10.92		18.2677	126.947	10.92		21.9213	152.338	10.92
	13.223	91.8909	10.93		19.2992	134.116	10.93		20.9092	145.305	10.93
	13.2804	92.2895	10.94		18.7843	130.538	10.94		19.7462	137.223	10.94
	12.5713	87.3615	10.95		18.5677	129.032	10.95		20.1839	140.264	10.95
	12.9698	90.1313	10.96		18.0798	125.642	10.96		21.2763	147.855	10.96
	13.2332	91.9615	10.97		17.5261	121.794	10.97		20.672	143.656	10.97
	13.0975	91.0187	10.98		17.7757	123.529	10.98		20.7381	144.116	10.98
	13.393	93.0721	10.99		18.8837	131.228	10.99		20.4911	142.399	10.99
	13.6407	94.7932	11		18.8087	130.708	11		20.3533	141.441	11
	13.3153	92.532	11.01		17.9735	124.903	11.01		20.9745	145.758	11.01
	13.2339	91.9664	11.02		18.4154	127.974	11.02		21.7653	151.254	11.02
	13.2464	92.0531	11.03		18.5766	129.094	11.03		20.6326	143.382	11.03
	13.1046	91.0677	11.04		18.5875	129.17	11.04		20.3368	141.326	11.04
	13.181	91.5987	11.05		18.6177	129.38	11.05		21.2711	147.819	11.05
	14.0871	97.8953	11.06		18.1244	125.952	11.06		20.3873	141.678	11.06
	14.7846	102.742	11.07		17.294	120.182	11.07		21.0919	146.574	11.07
	14.3013	99.3841	11.08		18.4876	128.476	11.08		21.7067	150.846	11.08
	13.4374	93.3807	11.09		17.9628	124.829	11.09		20.9004	145.243	11.09
	13.4633	93.5603	11.1		18.7361	130.203	11.1		22.3148	155.072	11.1
	13.5625	94.25	11.11		19.4144	134.917	11.11		21.7873	151.407	11.11
	12.7543	88.6336	11.12		17.7768	123.536	11.12		20.4654	142.22	11.12
	13.0923	90.9825	11.13		18.0276	125.279	11.13		20.9525	145.605	11.13
	12.7515	88.6137	11.14		19.5583	135.917	11.14		19.4921	135.457	11.14
	13.2958	92.3966	11.15		19.4255	134.994	11.15		21.2986	148.011	11.15
	14.8087	102.91	11.16		20.2319	140.598	11.16		21.3818	148.588	11.16
	13.7083	95.2634	11.17		18.7895	130.574	11.17		21.2383	147.591	11.17
	14.1643	98.4318	11.18		19.0967	132.708	11.18		21.1786	147.176	11.18
	14.0484	97.6262	11.19		19.7526	137.267	11.19		20.1241	139.849	11.19
	13.3963	93.0952	11.2		19.5022	135.526	11.2		21.5409	149.694	11.2
	12.2903	85.409	11.21		19.5412	135.797	11.21		20.7312	144.067	11.21
	13.7115	95.2855	11.22		20.3679	141.542	11.22		21.3426	148.316	11.22
	12.2493	85.1239	11.23		19.8993	138.286	11.23		21.9729	152.697	11.23
	14.2297	98.8863	11.24		20.2928	141.021	11.24		22.0443	153.193	11.24
	13.3401	92.7041	11.25		18.6571	129.654	11.25		22.0212	153.032	11.25
	13.553	94.1836	11.26		18.9155	131.45	11.26		22.3782	155.513	11.26
	12.0441	83.6984	11.27		18.8644	131.094	11.27		21.824	151.661	11.27
	12.0922	84.0321	11.28		18.7783	130.496	11.28		21.7471	151.127	11.28
	12.2485	85.1188	11.29		20.0386	139.255	11.29		22.1804	154.138	11.29
	12.9266	89.8308	11.3		19.8346	137.837	11.3		21.2261	147.507	11.3
	14.1283	98.1816	11.31		19.9983	138.974	11.31		21.7266	150.984	11.31
	14.0913	97.9248	11.32		20.7437	144.154	11.32		20.7206	143.994	11.32
	12.8331	89.1807	11.33		20.1973	140.357	11.33		22.3544	155.347	11.33
	12.2171	84.9005	11.34		20.8126	144.633	11.34		21.0312	146.152	11.34
	13.2885	92.3455	11.35		19.5722	136.013	11.35		20.3861	141.669	11.35
	13.5768	94.349	11.36		19.9779	138.832	11.36		20.9587	145.648	11.36
	14.2747	99.1993	11.37		19.0004	132.04	11.37		21.1519	146.991	11.37
	13.8668	96.3649	11.38		21.29	147.951	11.38		21.353	148.388	11.38
	15.7944	109.76	11.39		21.6403	150.385	11.39		20.2527	140.742	11.39
	15.0527	104.605	11.4		21.447	149.041	11.4		21.1343	146.869	11.4
	13.7796	95.7585	11.41		21.5016	149.421	11.41		21.6345	150.344	11.41
	12.7956	88.9206	11.42		21.9912	152.823	11.42		21.6202	150.245	11.42
	13.8941	96.5544	11.43		20.8134	144.639	11.43		20.9257	145.419	11.43
	13.8863	96.4999	11.44		20.2416	140.665	11.44		22.0997	153.578	11.44
	15.086	104.837	11.45		21.1993	147.32	11.45		22.7124	157.835	11.45
	14.8613	103.276	11.46		20.3339	141.306	11.46		22.3534	155.34	11.46
	16.4226	114.125	11.47		20.7322	144.074	11.47		23.1417	160.819	11.47
	13.6824	95.0832	11.48		19.9316	138.51	11.48		22.2609	154.697	11.48
	12.8544	89.3292	11.49		21.7034	150.823	11.49		22.0387	153.154	11.49
	13.9987	97.2814	11.5		21.4344	148.954	11.5		23.0615	160.261	11.5
	14.713	102.245	11.51		21.9811	152.753	11.51		22.5344	156.598	11.51
	14.385	99.9658	11.52		20.987	145.845	11.52		22.6085	157.113	11.52
	14.12	98.1238	11.53		22.1707	154.07	11.53		23.5696	163.792	11.53
	14.3383	99.6409	11.54		20.4705	142.256	11.54		22.9891	159.758	11.54
	14.5451	101.078	11.55		22.1315	153.798	11.55		22.9418	159.43	11.55
	14.0293	97.494	11.56		21.0408	146.219	11.56		22.3993	155.659	11.56
	13.5418	94.1059	11.57		22.0458	153.203	11.57		22.9665	159.601	11.57
	14.6025	101.477	11.58		21.2763	147.856	11.58		23.1288	160.729	11.58
	12.8621	89.3829	11.59		21.4949	149.375	11.59		22.0373	153.144	11.59
	13.0321	90.5638	11.6		22.1059	153.621	11.6		21.8904	152.123	11.6
	14.6307	101.673	11.61		21.1882	147.243	11.61		22.5849	156.949	11.61
	14.4798	100.625	11.62		21.5793	149.961	11.62		21.4288	148.915	11.62
	14.8944	103.506	11.63		20.8471	144.873	11.63		21.1982	147.313	11.63
	14.8005	102.853	11.64		21.0872	146.541	11.64		22.1877	154.189	11.64
	14.4578	100.472	11.65		21.9405	152.471	11.65		22.0945	153.541	11.65
	13.421	93.2666	11.66		21.0268	146.121	11.66		22.5968	157.032	11.66
	15.0799	104.795	11.67		20.7493	144.193	11.67		22.1179	153.704	11.67
	14.4245	100.24	11.68		20.7126	143.938	11.68		22.4556	156.051	11.68
	15.788	109.716	11.69		20.9627	145.676	11.69		20.2916	141.012	11.69
	14.5356	101.012	11.7		21.8293	151.699	11.7		21.2088	147.387	11.7
	14.0705	97.78	11.71		22.1447	153.89	11.71		22.3783	155.514	11.71
	15.8242	109.967	11.72		22.0988	153.571	11.72		22.045	153.197	11.72
	15.8147	109.901	11.73		21.8259	151.675	11.73		22.8503	158.794	11.73
	14.552	101.126	11.74		21.5627	149.846	11.74		22.6609	157.478	11.74
	15.683	108.986	11.75		22.5718	156.858	11.75		23.3949	162.578	11.75
	14.8658	103.307	11.76		22.6612	157.479	11.76		23.0459	160.153	11.76
	14.7085	102.214	11.77		21.9652	152.643	11.77		23.3549	162.3	11.77
	13.5645	94.264	11.78		23.474	163.128	11.78		22.9567	159.533	11.78
	13.979	97.144	11.79		22.753	158.118	11.79		23.7787	165.245	11.79
	13.9936	97.246	11.8		21.9967	152.862	11.8		22.6429	157.353	11.8
	14.789	102.773	11.81		22.5234	156.522	11.81		22.13	153.788	11.81
	15.0684	104.715	11.82		22.7064	157.793	11.82		22.5051	156.395	11.82
	15.3393	106.597	11.83		22.4878	156.275	11.83		21.3112	148.098	11.83
	15.6169	108.527	11.84		22.015	152.989	11.84		22.465	156.116	11.84
	14.2513	99.0363	11.85		22.1915	154.216	11.85		22.1408	153.863	11.85
	14.448	100.403	11.86		21.8736	152.006	11.86		21.5524	149.774	11.86
	14.8468	103.175	11.87		22.1233	153.742	11.87		20.9349	145.483	11.87
	15.1125	105.021	11.88		22.3872	155.575	11.88		21.5402	149.689	11.88
	14.1588	98.394	11.89		22.6671	157.52	11.89		23.1303	160.739	11.89
	14.028	97.4845	11.9		22.4991	156.353	11.9		21.7654	151.255	11.9
	14.3008	99.3803	11.91		21.8631	151.933	11.91		22.4997	156.357	11.91
	14.1824	98.5577	11.92		23.4268	162.8	11.92		22.1656	154.035	11.92
	14.4439	100.375	11.93		22.4593	156.077	11.93		21.6777	150.645	11.93
	14.3109	99.4506	11.94		21.3424	148.315	11.94		21.2582	147.729	11.94
	16.3537	113.646	11.95		22.4375	155.925	11.95		21.2447	147.636	11.95
	16.1827	112.459	11.96		23.0183	159.961	11.96		20.9731	145.748	11.96
	16.6668	115.823	11.97		22.6558	157.442	11.97		21.2973	148.001	11.97
	15.9201	110.634	11.98		22.2157	154.384	11.98		21.1283	146.827	11.98
	15.9787	111.041	11.99		21.0228	146.093	11.99		21.8384	151.762	11.99
	14.6544	101.838	12		20.6213	143.304	12		21.5982	150.092	12
	15.1821	105.505	12.01		21.6544	150.483	12.01		22.0303	153.095	12.01
	14.6667	101.924	12.02		21.0019	145.949	12.02		21.6116	150.186	12.02
	14.9224	103.701	12.03		22.1832	154.158	12.03		21.0729	146.442	12.03
	14.3165	99.4898	12.04		22.753	158.118	12.04		22.5999	157.054	12.04
	15.5561	108.104	12.05		21.805	151.53	12.05		21.0424	146.23	12.05
	16.164	112.328	12.06		22.8155	158.552	12.06		20.6938	143.808	12.06
	15.8591	110.21	12.07		22.694	157.707	12.07		22.7019	157.762	12.07
	14.8683	103.324	12.08		22.464	156.109	12.08		21.9014	152.2	12.08
	16.7478	116.385	12.09		22.2782	154.818	12.09		21.6016	150.116	12.09
	16.0536	111.561	12.1		22.4631	156.103	12.1		21.7769	151.334	12.1
	15.2847	106.218	12.11		22.4334	155.896	12.11		21.226	147.506	12.11
	14.7883	102.768	12.12		21.7223	150.955	12.12		20.8941	145.2	12.12
	15.2495	105.974	12.13		22.5964	157.029	12.13		22.3374	155.229	12.13
	15.8936	110.449	12.14		21.8232	151.656	12.14		21.8219	151.647	12.14
	16.4277	114.161	12.15		22.3072	155.019	12.15		21.7945	151.457	12.15
	17.7033	123.026	12.16		22.7107	157.823	12.16		21.1618	147.06	12.16
	17.1898	119.457	12.17		22.5359	156.609	12.17		21.208	147.381	12.17
	15.0379	104.503	12.18		22.7266	157.934	12.18		22.4882	156.277	12.18
	18.4333	128.099	12.19		23.1771	161.065	12.19		22.0034	152.908	12.19
	18.7182	130.078	12.2		22.2565	154.667	12.2		22.3166	155.085	12.2
	18.1483	126.118	12.21		22.7536	158.121	12.21		20.9908	145.872	12.21
	19.203	133.447	12.22		23.6547	164.383	12.22		21.6728	150.611	12.22
	18.425	128.041	12.23		22.0788	153.433	12.23		21.4068	148.762	12.23
	17.436	121.168	12.24		23.3333	162.15	12.24		22.6159	157.165	12.24
	17.9109	124.468	12.25		23.3699	162.404	12.25		22.19	154.205	12.25
	16.6488	115.698	12.26		23.9245	166.258	12.26		21.9088	152.251	12.26
	17.6467	122.632	12.27		22.4773	156.202	12.27		21.7036	150.825	12.27
	17.5835	122.193	12.28		22.2223	154.43	12.28		22.2509	154.628	12.28
	17.7369	123.259	12.29		23.3459	162.238	12.29		22.3514	155.326	12.29
	17.0773	118.675	12.3		23.732	164.921	12.3		21.8641	151.941	12.3
	17.2699	120.014	12.31		22.7823	158.321	12.31		21.5271	149.598	12.31
	16.7168	116.17	12.32		23.9871	166.694	12.32		21.4604	149.135	12.32
	15.1592	105.346	12.33		23.0249	160.007	12.33		21.0769	146.47	12.33
	15.6113	108.488	12.34		23.7173	164.819	12.34		21.8942	152.149	12.34
	15.9745	111.012	12.35		23.5487	163.647	12.35		21.8095	151.561	12.35
	15.5065	107.759	12.36		23.7023	164.714	12.36		21.4594	149.128	12.36
	17.6233	122.47	12.37		23.2474	161.553	12.37		21.1299	146.838	12.37
	16.6711	115.853	12.38		23.3931	162.566	12.38		21.5702	149.898	12.38
	16.8908	117.379	12.39		23.5092	163.373	12.39		22.1863	154.179	12.39
	15.2053	105.666	12.4		24.2784	168.718	12.4		22.2138	154.37	12.4
	15.4161	107.131	12.41		24.4563	169.954	12.41		23.0543	160.212	12.41
	16.1885	112.499	12.42		24.2263	168.356	12.42		21.7072	150.85	12.42
	16.7512	116.409	12.43		22.9084	159.197	12.43		22.3531	155.338	12.43
	17.5047	121.645	12.44		23.722	164.851	12.44		21.5763	149.94	12.44
	18.9822	131.913	12.45		23.9713	166.584	12.45		22.4617	156.093	12.45
	20.2583	140.781	12.46		25.0294	173.937	12.46		21.8116	151.575	12.46
	19.4459	135.136	12.47		24.685	171.543	12.47		22.1061	153.622	12.47
	18.8646	131.096	12.48		23.834	165.629	12.48		23.5127	163.397	12.48
	18.9602	131.76	12.49		23.9809	166.65	12.49		22.478	156.207	12.49
	17.3204	120.365	12.5		25.1448	174.739	12.5		20.9728	145.746	12.5
	17.2519	119.889	12.51		24.1838	168.06	12.51		21.4912	149.349	12.51
	16.8906	117.378	12.52		23.9049	166.122	12.52		21.2542	147.702	12.52
	17.9423	124.687	12.53		23.7918	165.336	12.53		22.663	157.492	12.53
	17.1447	119.144	12.54		25.3169	175.935	12.54		22.2463	154.597	12.54
	17.119	118.965	12.55		25.44	176.79	12.55		21.5187	149.54	12.55
	17.3451	120.536	12.56		25.7866	179.199	12.56		21.4442	149.022	12.56
	18.0594	125.5	12.57		24.4453	169.877	12.57		22.0187	153.014	12.57
	16.9491	117.784	12.58		22.3763	155.5	12.58		23.5396	163.584	12.58
	17.0227	118.296	12.59		22.3087	155.03	12.59		21.6151	150.21	12.59
	15.0753	104.763	12.6		23.7492	165.04	12.6		21.2639	147.769	12.6
	16.0447	111.5	12.61		22.6872	157.66	12.61		21.4389	148.985	12.61
	17.0076	118.191	12.62		22.6642	157.5	12.62		22.199	154.268	12.62
	15.9462	110.815	12.63		22.6127	157.142	12.63		23.1168	160.646	12.63
	16.1577	112.285	12.64		23.175	161.05	12.64		23.1381	160.793	12.64
	15.7237	109.268	12.65		22.9332	159.37	12.65		23.0588	160.243	12.65
	16.6179	115.483	12.66		23.1299	160.736	12.66		22.635	157.297	12.66
	16.1774	112.421	12.67		24.5002	170.26	12.67		23.755	165.081	12.67
	16.1408	112.167	12.68		22.5872	156.965	12.68		21.9491	152.531	12.68
	17.4932	121.566	12.69		23.6835	164.584	12.69		22.1319	153.801	12.69
	15.3112	106.402	12.7		22.1121	153.664	12.7		23.3059	161.96	12.7
	15.5054	107.752	12.71		24.0368	167.039	12.71		23.2331	161.454	12.71
	14.4261	100.251	12.72		22.2144	154.375	12.72		22.4594	156.077	12.72
	12.543	87.1649	12.73		23.1347	160.77	12.73		21.9912	152.823	12.73
	14.4128	100.159	12.74		22.8707	158.935	12.74		23.5663	163.769	12.74
	13.3601	92.8431	12.75		21.9504	152.54	12.75		22.0819	153.453	12.75
	13.2733	92.2403	12.76		22.5822	156.931	12.76		24.2015	168.183	12.76
	15.4139	107.116	12.77		23.1107	160.603	12.77		21.4874	149.322	12.77
	13.9878	97.2052	12.78		21.3361	148.271	12.78		21.3854	148.614	12.78
	15.7662	109.564	12.79		23.2445	161.533	12.79		21.1631	147.069	12.79
	16.3657	113.73	12.8		23.345	162.231	12.8		23.3575	162.318	12.8
	15.2716	106.127	12.81		23.3021	161.933	12.81		22.6492	157.396	12.81
	15.9496	110.839	12.82		23.9245	166.258	12.82		23.3437	162.222	12.82
	15.6442	108.717	12.83		23.6667	164.467	12.83		21.9301	152.399	12.83
	16.5027	114.683	12.84		24.2163	168.286	12.84		23.4479	162.947	12.84
	14.6009	101.466	12.85		23.8346	165.634	12.85		24.1979	168.158	12.85
	15.7925	109.747	12.86		24.125	167.652	12.86		23.0129	159.924	12.86
	15.7692	109.585	12.87		24.4149	169.667	12.87		23.5228	163.467	12.87
	15.4415	107.307	12.88		22.9587	159.547	12.88		24.4044	169.593	12.88
	15.804	109.827	12.89		24.358	169.271	12.89		22.7172	157.868	12.89
	14.8463	103.172	12.9		23.6565	164.396	12.9		22.7632	158.188	12.9
	14.6806	102.02	12.91		24.2328	168.401	12.91		22.2957	154.94	12.91
	15.6311	108.625	12.92		24.1695	167.961	12.92		22.8147	158.546	12.92
	16.088	111.8	12.93		24.5552	170.642	12.93		21.845	151.807	12.93
	16.3352	113.518	12.94		24.2717	168.672	12.94		21.5688	149.888	12.94
	17.7759	123.53	12.95		25.6946	178.559	12.95		20.4762	142.295	12.95
	16.508	114.719	12.96		24.6996	171.645	12.96		20.9081	145.297	12.96
	16.1643	112.331	12.97		23.6407	164.287	12.97		21.0193	146.069	12.97
	16.6338	115.593	12.98		24.6981	171.635	12.98		21.1652	147.083	12.98
	16.4917	114.605	12.99		24.913	173.128	12.99		21.1277	146.823	12.99
	16.6261	115.54	13		23.9993	166.778	13		20.7974	144.527	13
	15.6932	109.057	13.01		25.7347	178.838	13.01		21.9504	152.54	13.01
	14.7809	102.717	13.02		25.4582	176.916	13.02		21.8644	151.942	13.02
	14.8249	103.022	13.03		25.359	176.227	13.03		20.7807	144.412	13.03
	16.0431	111.488	13.04		24.408	169.618	13.04		21.3557	148.407	13.04
	16.3686	113.75	13.05		24.5246	170.429	13.05		19.7816	137.469	13.05
	15.2684	106.105	13.06		24.6393	171.226	13.06		21.3322	148.244	13.06
	14.8069	102.897	13.07		25.2502	175.471	13.07		21.8213	151.643	13.07
	14.5665	101.227	13.08		24.9508	173.39	13.08		21.0639	146.379	13.08
	17.2184	119.656	13.09		25.2213	175.271	13.09		22.0431	153.184	13.09
	16.7779	116.595	13.1		24.0942	167.438	13.1		22.673	157.561	13.1
	16.6551	115.741	13.11		25.3184	175.945	13.11		21.4731	149.223	13.11
	17.2966	120.199	13.12		25.4293	176.716	13.12		20.9042	145.269	13.12
	16.1237	112.048	13.13		24.3681	169.341	13.13		21.4894	149.336	13.13
	14.8551	103.233	13.14		26.1355	181.624	13.14		21.5397	149.686	13.14
	15.6708	108.901	13.15		25.1742	174.943	13.15		21.9241	152.357	13.15
	15.3178	106.448	13.16		25.2127	175.211	13.16		23.5116	163.389	13.16
	16.0886	111.804	13.17		24.6836	171.533	13.17		23.4044	162.644	13.17
	17.4672	121.385	13.18		25.5571	177.604	13.18		23.5172	163.428	13.18
	17.1338	119.068	13.19		25.3848	176.407	13.19		23.6138	164.1	13.19
	16.0573	111.587	13.2		26.2825	182.645	13.2		22.5251	156.534	13.2
	16.7771	116.589	13.21		26.8229	186.4	13.21		21.5713	149.905	13.21
	16.3294	113.478	13.22		26.4173	183.582	13.22		23.0224	159.99	13.22
	16.7605	116.474	13.23		26.6522	185.214	13.23		23.7907	165.329	13.23
	17.1025	118.85	13.24		25.7746	179.116	13.24		23.5656	163.764	13.24
	16.0145	111.289	13.25		25.0696	174.216	13.25		23.1617	160.958	13.25
	16.8341	116.985	13.26		24.8683	172.817	13.26		22.9607	159.561	13.26
	17.2514	119.885	13.27		25.1778	174.968	13.27		21.8344	151.734	13.27
	16.5171	114.782	13.28		26.4209	183.607	13.28		23.1233	160.691	13.28
	16.4598	114.384	13.29		25.8877	179.901	13.29		22.5979	157.04	13.29
	18.1239	125.948	13.3		24.7885	172.263	13.3		23.1636	160.971	13.3
	17.8745	124.216	13.31		25.7452	178.911	13.31		23.3476	162.25	13.31
	18.8397	130.923	13.32		27.3855	190.31	13.32		22.3506	155.321	13.32
	16.9935	118.093	13.33		28.0141	194.678	13.33		21.8034	151.518	13.33
	16.8132	116.84	13.34		24.7144	171.748	13.34		24.0282	166.979	13.34
	16.554	115.038	13.35		25.669	178.381	13.35		22.9919	159.778	13.35
	17.1637	119.276	13.36		24.4211	169.71	13.36		22.3484	155.306	13.36
	16.5452	114.978	13.37		25.2314	175.34	13.37		22.4081	155.721	13.37
	15.5365	107.968	13.38		24.7457	171.965	13.38		21.8125	151.582	13.38
	15.359	106.734	13.39		25.0791	174.282	13.39		20.736	144.1	13.39
	16.1999	112.578	13.4		25.0552	174.116	13.4		19.9779	138.833	13.4
	14.9848	104.134	13.41		24.6711	171.447	13.41		19.6363	136.459	13.41
	15.7059	109.145	13.42		25.2314	175.34	13.42		19.2428	133.724	13.42
	15.9189	110.625	13.43		26.1479	181.71	13.43		18.436	128.117	13.43
	15.6073	108.46	13.44		26.7897	186.169	13.44		19.8061	137.639	13.44
	14.6662	101.92	13.45		25.5741	177.722	13.45		19.9766	138.823	13.45
	16.7495	116.398	13.46		25.4271	176.701	13.46		19.9854	138.885	13.46
	16.3723	113.776	13.47		25.7122	178.682	13.47		21.4158	148.824	13.47
	16.8055	116.786	13.48		25.7311	178.813	13.48		21.4929	149.36	13.48
	18.2437	126.781	13.49		25.8391	179.564	13.49		21.3193	148.154	13.49
	16.9851	118.034	13.5		25.2909	175.754	13.5		21.2836	147.906	13.5
	15.8837	110.381	13.51		27.3714	190.212	13.51		21.6751	150.627	13.51
	16.4919	114.607	13.52		25.425	176.686	13.52		20.8773	145.083	13.52
	16.673	115.866	13.53		25.7859	179.194	13.53		21.2925	147.968	13.53
	17.3401	120.501	13.54		24.8317	172.563	13.54		21.9404	152.471	13.54
	17.178	119.375	13.55		25.8855	179.886	13.55		21.179	147.179	13.55
	18.0008	125.093	13.56		26.066	181.14	13.56		20.0826	139.56	13.56
	18.2722	126.979	13.57		27.3305	189.928	13.57		20.6978	143.835	13.57
	17.9789	124.941	13.58		25.5925	177.85	13.58		19.9973	138.967	13.58
	18.7373	130.211	13.59		25.8071	179.341	13.59		17.607	122.356	13.59
	17.1875	119.441	13.6		26.8932	186.889	13.6		17.3246	120.394	13.6
	18.5428	128.859	13.61		26.8427	186.538	13.61		18.9756	131.867	13.61
	20.5019	142.474	13.62		27.2075	189.073	13.62		19.4326	135.043	13.62
	18.6452	129.571	13.63		26.9278	187.13	13.63		19.839	137.867	13.63
	17.7841	123.587	13.64		27.8786	193.737	13.64		19.655	136.588	13.64
	16.7382	116.319	13.65		26.5889	184.774	13.65		18.3	127.172	13.65
	17.9159	124.503	13.66		26.4694	183.944	13.66		18.8423	130.941	13.66
	16.8816	117.315	13.67		27.8664	193.652	13.67		19.0391	132.309	13.67
	16.9787	117.99	13.68		26.9773	187.473	13.68		19.5057	135.551	13.68
	17.499	121.606	13.69		26.6597	185.266	13.69		18.0173	125.207	13.69
	18.7522	130.315	13.7		26.6097	184.919	13.7		19.1325	132.957	13.7
	18.0752	125.61	13.71		27.217	189.139	13.71		19.3779	134.663	13.71
	18.791	130.584	13.72		28.4336	197.593	13.72		18.2315	126.696	13.72
	18.2558	126.865	13.73		27.4921	191.051	13.73		18.3073	127.223	13.73
	18.7057	129.992	13.74		27.8093	193.255	13.74		16.3718	113.773	13.74
	17.8014	123.707	13.75		27.7194	192.63	13.75		18.5329	128.791	13.75
	19.9398	138.568	13.76		27.9077	193.939	13.76		18.0022	125.103	13.76
	19.6341	136.443	13.77		27.4644	190.858	13.77		17.7217	123.153	13.77
	17.3056	120.262	13.78		27.8542	193.567	13.78		18.3571	127.569	13.78
	17.8211	123.844	13.79		27.5595	191.519	13.79		18.3297	127.379	13.79
	18.7835	130.532	13.8		27.3736	190.227	13.8		17.5283	121.81	13.8
	19.0545	132.415	13.81		27.9603	194.305	13.81		17.7553	123.387	13.81
	19.6439	136.512	13.82		27.3377	189.978	13.82		17.1767	119.366	13.82
	19.0586	132.444	13.83		26.6895	185.474	13.83		17.6792	122.858	13.83
	19.734	137.138	13.84		26.3334	182.999	13.84		16.8814	117.314	13.84
	19.505	135.546	13.85		26.9152	187.041	13.85		16.5977	115.343	13.85
	18.6065	129.302	13.86		26.7696	186.03	13.86		17.029	118.34	13.86
	18.4714	128.363	13.87		26.1465	181.7	13.87		16.5088	114.725	13.87
	20.4037	141.791	13.88		26.1104	181.449	13.88		17.8114	123.777	13.88
	18.3842	127.757	13.89		26.434	183.698	13.89		16.0998	111.883	13.89
	18.8395	130.921	13.9		28.2588	196.379	13.9		16.8324	116.973	13.9
	18.3273	127.362	13.91		27.6606	192.222	13.91		17.5028	121.632	13.91
	19.0664	132.498	13.92		27.1071	188.375	13.92		17.1698	119.318	13.92
	20.1619	140.111	13.93		28.164	195.72	13.93		16.6109	115.434	13.93
	19.1638	133.175	13.94		27.6539	192.175	13.94		16.503	114.685	13.94
	20.0732	139.495	13.95		27.1862	188.925	13.95		17.0257	118.317	13.95
	20.0197	139.123	13.96		26.0856	181.276	13.96		17.2737	120.04	13.96
	18.6698	129.742	13.97		27.3384	189.983	13.97		17.0331	118.368	13.97
	18.5578	128.964	13.98		25.968	180.459	13.98		16.9286	117.642	13.98
	19.2816	133.993	13.99		24.3767	169.401	13.99		17.579	122.162	13.99
	18.3946	127.83	14		26.5067	184.203	14		17.5197	121.75	14
	15.9624	110.928	14.01		26.2424	182.366	14.01		17.0247	118.31	14.01
	16.7049	116.087	14.02		26.598	184.837	14.02		17.0677	118.608	14.02
	17.4919	121.556	14.03		28.0282	194.776	14.03		17.3452	120.537	14.03
	18.4932	128.515	14.04		27.7985	193.18	14.04		17.5509	121.966	14.04
	17.6276	122.499	14.05		28.229	196.172	14.05		17.8549	124.079	14.05
	16.7441	116.36	14.06		28.0261	194.761	14.06		17.7334	123.235	14.06
	18.2572	126.875	14.07		28.3877	197.274	14.07		15.4898	107.644	14.07
	19.2095	133.493	14.08		27.5676	191.576	14.08		16.6587	115.766	14.08
	19.3247	134.293	14.09		27.3795	190.269	14.09		15.7747	109.623	14.09
	18.6935	129.907	14.1		27.4718	190.91	14.1		16.2457	112.897	14.1
	17.8467	124.022	14.11		27.0261	187.812	14.11		15.5984	108.398	14.11
	17.2645	119.976	14.12		26.593	184.803	14.12		16.9931	118.09	14.12
	19.7555	137.287	14.13		26.0958	181.348	14.13		17.6793	122.858	14.13
	19.4642	135.263	14.14		27.6042	191.83	14.14		17.003	118.159	14.14
	19.2428	133.724	14.15		26.674	185.366	14.15		16.7884	116.668	14.15
	19.0789	132.585	14.16		27.0437	187.935	14.16		17.6105	122.38	14.16
	18.4418	128.157	14.17		27.0026	187.649	14.17		16.5702	115.151	14.17
	18.1796	126.336	14.18		27.7125	192.582	14.18		16.717	116.172	14.18
	17.3293	120.426	14.19		27.2003	189.023	14.19		15.6462	108.73	14.19
	16.2166	112.694	14.2		27.82	193.33	14.2		15.2824	106.202	14.2
	16.6309	115.573	14.21		27.9276	194.077	14.21		14.4548	100.451	14.21
	16.0949	111.848	14.22		28.434	197.597	14.22		15.4666	107.482	14.22
	15.701	109.111	14.23		28.2847	196.559	14.23		16.4999	114.663	14.23
	15.9615	110.921	14.24		28.4947	198.019	14.24		14.977	104.08	14.24
	17.1257	119.012	14.25		28.9457	201.153	14.25		15.2887	106.246	14.25
	16.9051	117.479	14.26		27.6178	191.925	14.26		14.8251	103.024	14.26
	16.952	117.805	14.27		27.8489	193.531	14.27		15.6533	108.779	14.27
	17.3799	120.778	14.28		27.8513	193.547	14.28		15.6471	108.736	14.28
	17.8212	123.845	14.29		28.2032	195.992	14.29		15.6535	108.781	14.29
	17.5523	121.976	14.3		29.1119	202.307	14.3		14.7065	102.2	14.3
	18.1895	126.404	14.31		28.2149	196.074	14.31		16.0983	111.872	14.31
	17.4857	121.514	14.32		26.8745	186.759	14.32		16.1082	111.941	14.32
	17.5929	122.258	14.33		27.7615	192.923	14.33		16.9397	117.719	14.33
	19.2366	133.681	14.34		27.2141	189.119	14.34		15.5486	108.052	14.34
	17.5248	121.785	14.35		27.8984	193.875	14.35		15.8286	109.998	14.35
	17.3984	120.907	14.36		29.5786	205.551	14.36		16.6528	115.725	14.36
	19.2725	133.93	14.37		28.8788	200.688	14.37		16.6573	115.756	14.37
	19.5359	135.761	14.38		29.5031	205.026	14.38		17.4789	121.466	14.38
	18.7018	129.965	14.39		27.8088	193.252	14.39		15.8141	109.897	14.39
	18.8503	130.996	14.4		28.5117	198.136	14.4		15.8182	109.925	14.4
	19.0024	132.053	14.41		28.7658	199.902	14.41		16.4576	114.369	14.41
	19.6026	136.224	14.42		26.6527	185.218	14.42		17.054	118.513	14.42
	18.0068	125.135	14.43		26.4345	183.701	14.43		14.9818	104.113	14.43
	18.325	127.346	14.44		27.5858	191.702	14.44		16.8384	117.015	14.44
	19.455	135.199	14.45		28.4391	197.632	14.45		16.8076	116.801	14.45
	19.762	137.332	14.46		29.0707	202.021	14.46		17.2256	119.706	14.46
	20.6223	143.311	14.47		28.978	201.377	14.47		16.356	113.663	14.47
	20.2076	140.428	14.48		29.266	203.378	14.48		16.7636	116.495	14.48
	19.4678	135.288	14.49		29.2541	203.295	14.49		17.2245	119.699	14.49
	18.6448	129.569	14.5		29.988	208.396	14.5		16.3729	113.781	14.5
	18.2318	126.698	14.51		28.173	195.783	14.51		14.7657	102.611	14.51
	18.326	127.353	14.52		27.794	193.149	14.52		15.1629	105.372	14.52
	19.5998	136.205	14.53		28.9245	201.005	14.53		15.189	105.553	14.53
	19.7367	137.156	14.54		28.5559	198.444	14.54		14.9132	103.636	14.54
	21.1412	146.916	14.55		28.2204	196.112	14.55		14.1539	98.3595	14.55
	19.2398	133.703	14.56		28.2887	196.587	14.56		15.1346	105.175	14.56
	18.939	131.613	14.57		28.0201	194.72	14.57		15.1356	105.182	14.57
	18.5142	128.661	14.58		27.8045	193.222	14.58		14.9694	104.027	14.58
	20.4892	142.386	14.59		27.8853	193.783	14.59		14.8891	103.469	14.59
	17.7369	123.259	14.6		27.2412	189.307	14.6		13.6635	94.9516	14.6
	15.5606	108.135	14.61		27.124	188.493	14.61		16.2617	113.008	14.61
	17.0671	118.604	14.62		28.2156	196.079	14.62		16.6609	115.781	14.62
	17.4339	121.154	14.63		27.1217	188.477	14.63		15.1012	104.943	14.63
	17.5274	121.803	14.64		28.4424	197.655	14.64		15.4171	107.138	14.64
	17.2532	119.898	14.65		27.3817	190.284	14.65		13.7205	95.3479	14.65
	17.2001	119.528	14.66		27.2445	189.33	14.66		14.5289	100.966	14.66
	17.4991	121.607	14.67		27.7412	192.782	14.67		15.1068	104.981	14.67
	18.1981	126.464	14.68		26.918	187.061	14.68		14.5373	101.024	14.68
	18.3704	127.661	14.69		28.0241	194.748	14.69		14.3669	99.8397	14.69
	19.5996	136.204	14.7		26.874	186.756	14.7		15.4008	107.025	14.7
	19.0525	132.402	14.71		28.6064	198.794	14.71		14.7793	102.706	14.71
	19.2473	133.755	14.72		28.1599	195.692	14.72		12.4514	86.5283	14.72
	19.6318	136.427	14.73		28.8138	200.236	14.73		13.6451	94.8236	14.73
	19.2747	133.946	14.74		27.7424	192.79	14.74		14.14	98.2633	14.74
	18.4204	128.009	14.75		26.5526	184.522	14.75		14.0299	97.498	14.75
	18.3471	127.499	14.76		27.7823	193.067	14.76		14.2818	99.2486	14.76
	16.0857	111.784	14.77		27.6551	192.184	14.77		13.4998	93.8142	14.77
	17.9333	124.624	14.78		28.5294	198.259	14.78		15.4168	107.136	14.78
	17.7806	123.563	14.79		28.1071	195.324	14.79		13.7574	95.6045	14.79
	17.3076	120.276	14.8		28.5753	198.578	14.8		13.7644	95.6529	14.8
	17.1425	119.128	14.81		28.1666	195.738	14.81		12.8724	89.4543	14.81
	16.2051	112.614	14.82		27.2354	189.267	14.82		12.766	88.7145	14.82
	17.4172	121.037	14.83		28.2435	196.273	14.83		15.201	105.636	14.83
	18.6951	129.918	14.84		28.6635	199.191	14.84		12.7705	88.7461	14.84
	17.7746	123.521	14.85		29.233	203.149	14.85		12.9042	89.6754	14.85
	18.3139	127.269	14.86		28.7923	200.086	14.86		13.3687	92.903	14.86
	20.0952	139.648	14.87		28.4073	197.411	14.87		14.0187	97.4204	14.87
	19.0623	132.47	14.88		30.0686	208.956	14.88		15.3432	106.625	14.88
	18.7785	130.498	14.89		28.711	199.522	14.89		14.8355	103.096	14.89
	20.1486	140.018	14.9		28.6389	199.02	14.9		13.7874	95.813	14.9
	19.9156	138.399	14.91		28.7043	199.475	14.91		14.3292	99.578	14.91
	18.9821	131.912	14.92		28.278	196.512	14.92		14.9613	103.971	14.92
	18.7332	130.183	14.93		28.8905	200.769	14.93		13.6818	95.079	14.93
	20.2009	140.382	14.94		28.8497	200.485	14.94		14.5008	100.771	14.94
	20.3604	141.49	14.95		27.5234	191.269	14.95		14.3405	99.6562	14.95
	19.0376	132.298	14.96		29.0767	202.063	14.96		13.3235	92.5893	14.96
	19.8618	138.026	14.97		28.6389	199.02	14.97		14.4469	100.396	14.97
	19.3231	134.282	14.98		28.4563	197.751	14.98		13.9705	97.0851	14.98
	17.7016	123.014	14.99		27.7672	192.963	14.99		14.08	97.8459	14.99
	17.9761	124.921	15		27.3927	190.36	15		14.7088	102.216	15
	18.8248	130.819	15.01		27.256	189.41	15.01		14.7242	102.323	15.01
	18.6769	129.791	15.02		27.4751	190.933	15.02		14.5104	100.837	15.02
	19.6148	136.309	15.03		28.2213	196.118	15.03		15.238	105.894	15.03
	18.8107	130.721	15.04		28.7677	199.915	15.04		15.7338	109.339	15.04
	18.5505	128.913	15.05		29.5516	205.363	15.05		15.6526	108.775	15.05
	19.9582	138.696	15.06		29.6248	205.871	15.06		16.5177	114.786	15.06
	19.8978	138.276	15.07		29.8377	207.351	15.07		16.5281	114.859	15.07
	19.3844	134.708	15.08		29.9472	208.112	15.08		15.9185	110.623	15.08
	19.9469	138.617	15.09		28.4448	197.671	15.09		15.3067	106.371	15.09
	20.7113	143.929	15.1		27.1138	188.422	15.1		15.4845	107.606	15.1
	19.4758	135.343	15.11		27.8231	193.351	15.11		16.5629	115.1	15.11
	18.3028	127.192	15.12		27.8865	193.791	15.12		17.4864	121.519	15.12
	19.6497	136.552	15.13		27.6833	192.38	15.13		16.4941	114.623	15.13
	18.4598	128.283	15.14		26.9548	187.317	15.14		16.4623	114.402	15.14
	17.2703	120.016	15.15		28.5779	198.597	15.15		17.2077	119.582	15.15
	17.6552	122.691	15.16		27.3497	190.061	15.16		18.4427	128.164	15.16
	15.2423	105.923	15.17		28.3243	196.834	15.17		18.025	125.261	15.17
	16.2353	112.824	15.18		29.7122	206.479	15.18		17.426	121.098	15.18
	16.3793	113.825	15.19		29.1833	202.804	15.19		18.6915	129.893	15.19
	16.4457	114.286	15.2		30.2686	210.346	15.2		19.0185	132.166	15.2
	16.5695	115.147	15.21		30.2775	210.407	15.21		18.5659	129.02	15.21
	16.972	117.943	15.22		30.7376	213.605	15.22		19.1084	132.79	15.22
	18.3827	127.747	15.23		30.7414	213.631	15.23		19.0079	132.091	15.23
	19.1099	132.8	15.24		31.7412	220.579	15.24		18.3129	127.262	15.24
	18.8177	130.77	15.25		30.7094	213.409	15.25		17.1694	119.315	15.25
	18.5543	128.939	15.26		30.2806	210.429	15.26		16.8619	117.178	15.26
	17.9142	124.491	15.27		28.4223	197.515	15.27		16.594	115.316	15.27
	15.8615	110.226	15.28		28.593	198.701	15.28		18.2739	126.991	15.28
	15.0786	104.785	15.29		29.0908	202.161	15.29		17.4701	121.405	15.29
	17.4717	121.416	15.3		29.8645	207.537	15.3		17.2874	120.136	15.3
	17.4239	121.084	15.31		29.3174	203.735	15.31		18.1659	126.24	15.31
	17.2107	119.602	15.32		29.1831	202.802	15.32		18.6618	129.686	15.32
	16.2068	112.626	15.33		30.293	210.515	15.33		18.1869	126.386	15.33
	16.7177	116.176	15.34		30.3114	210.643	15.34		16.3852	113.865	15.34
	16.658	115.761	15.35		29.7185	206.522	15.35		18.6613	129.683	15.35
	16.1274	112.074	15.36		28.4015	197.371	15.36		18.0933	125.736	15.36
	15.5957	108.379	15.37		29.6176	205.822	15.37		19.0136	132.131	15.37
	16.5483	114.999	15.38		29.5731	205.513	15.38		18.5332	128.793	15.38
	17.1125	118.92	15.39		30.8255	214.216	15.39		17.7671	123.469	15.39
	15.0791	104.789	15.4		28.506	198.097	15.4		19.0461	132.357	15.4
	17.5639	122.057	15.41		29.1381	202.49	15.41		18.9499	131.689	15.41
	17.2521	119.89	15.42		29.8298	207.296	15.42		17.2268	119.714	15.42
	17.6733	122.817	15.43		27.3881	190.328	15.43		17.6736	122.819	15.43
	19.3408	134.405	15.44		28.2629	196.407	15.44		17.7029	123.023	15.44
	19.1007	132.736	15.45		27.5404	191.386	15.45		19.161	133.155	15.45
	18.2386	126.745	15.46		29.1257	202.403	15.46		18.5615	128.989	15.46
	18.1766	126.315	15.47		28.646	199.07	15.47		19.0381	132.301	15.47
	19.9016	138.302	15.48		30.8164	214.153	15.48		19.025	132.21	15.48
	19.3348	134.363	15.49		30.0973	209.155	15.49		19.0748	132.556	15.49
	17.1994	119.524	15.5		29.9665	208.246	15.5		18.1513	126.139	15.5
	18.6455	129.573	15.51		27.9916	194.522	15.51		18.313	127.262	15.51
	18.3065	127.217	15.52		28.6494	199.093	15.52		18.361	127.596	15.52
	19.3356	134.369	15.53		28.5232	198.216	15.53		19.047	132.363	15.53
	19.2272	133.615	15.54		26.9706	187.427	15.54		18.9553	131.726	15.54
	18.2622	126.91	15.55		27.2165	189.136	15.55		19.516	135.623	15.55
	18.0247	125.259	15.56		27.548	191.44	15.56		18.4848	128.456	15.56
	17.9813	124.957	15.57		28.2323	196.195	15.57		17.8183	123.824	15.57
	18.147	126.109	15.58		28.9293	201.038	15.58		19.0145	132.137	15.58
	18.9165	131.457	15.59		26.7194	185.681	15.59		19.6684	136.682	15.59
	19.1614	133.158	15.6		27.8451	193.504	15.6		19.3264	134.305	15.6
	20.1472	140.009	15.61		28.6816	199.317	15.61		19.3128	134.211	15.61
	19.2676	133.896	15.62		29.0127	201.618	15.62		18.3913	127.806	15.62
	19.2727	133.932	15.63		29.098	202.211	15.63		19.389	134.74	15.63
	17.6601	122.725	15.64		28.3382	196.931	15.64		18.9728	131.848	15.64
	18.6059	129.298	15.65		28.68	199.306	15.65		20.8939	145.198	15.65
	18.8082	130.704	15.66		29.7732	206.903	15.66		20.4388	142.035	15.66
	18.8209	130.792	15.67		29.1343	202.463	15.67		19.2377	133.689	15.67
	18.5754	129.086	15.68		28.1202	195.416	15.68		18.3267	127.358	15.68
	17.7208	123.147	15.69		28.4742	197.876	15.69		18.8641	131.092	15.69
	18.488	128.479	15.7		28.6496	199.095	15.7		20.1084	139.739	15.7
	20.0767	139.519	15.71		28.6659	199.208	15.71		20.0565	139.378	15.71
	19.7059	136.942	15.72		27.8838	193.773	15.72		19.827	137.784	15.72
	19.5519	135.872	15.73		28.2851	196.562	15.73		19.3638	134.565	15.73
	20.2474	140.706	15.74		28.0746	195.099	15.74		21.4623	149.148	15.74
	19.1164	132.846	15.75		28.423	197.52	15.75		20.8369	144.802	15.75
	20.0684	139.461	15.76		29.3738	204.127	15.76		20.363	141.509	15.76
	19.022	132.19	15.77		29.2251	203.094	15.77		19.1364	132.985	15.77
	18.5306	128.775	15.78		29.2464	203.242	15.78		19.2465	133.75	15.78
	18.0345	125.327	15.79		30.3752	211.087	15.79		19.1483	133.067	15.79
	17.9158	124.502	15.8		29.3841	204.199	15.8		19.0152	132.142	15.8
	18.405	127.902	15.81		29.8645	207.537	15.81		20.0492	139.328	15.81
	19.5524	135.876	15.82		29.4316	204.529	15.82		18.6869	129.861	15.82
	18.7715	130.449	15.83		29.5373	205.263	15.83		20.1047	139.713	15.83
	19.0949	132.696	15.84		30.337	210.821	15.84		19.7487	137.24	15.84
	19.2902	134.054	15.85		29.9921	208.424	15.85		20.8043	144.575	15.85
	18.8444	130.955	15.86		29.8681	207.562	15.86		20.7062	143.894	15.86
	19.072	132.537	15.87		31.609	219.66	15.87		20.1891	140.3	15.87
	19.1534	133.103	15.88		30.8568	214.433	15.88		19.8651	138.048	15.88
	19.2005	133.43	15.89		31.2899	217.443	15.89		19.477	135.352	15.89
	19.3283	134.318	15.9		31.9742	222.198	15.9		18.7789	130.5	15.9
	19.1675	133.201	15.91		30.9639	215.178	15.91		19.1938	133.384	15.91
	18.6683	129.732	15.92		32.294	224.421	15.92		19.8852	138.188	15.92
	19.7592	137.313	15.93		31.8936	221.638	15.93		19.7066	136.947	15.93
	20.0217	139.137	15.94		32.587	226.457	15.94		19.6433	136.507	15.94
	20.5865	143.062	15.95		32.7153	227.349	15.95		19.9657	138.747	15.95
	21.4362	148.966	15.96		32.2055	223.806	15.96		20.3422	141.364	15.96
	20.9646	145.689	15.97		32.1298	223.279	15.97		16.8507	117.101	15.97
	20.8942	145.2	15.98		32.012	222.461	15.98		17.2035	119.553	15.98
	20.5563	142.852	15.99		32.6711	227.041	15.99		16.8607	117.17	15.99
	18.8927	131.291	16		32.457	225.553	16		16.3576	113.674	16
	19.8874	138.204	16.01		32.1052	223.108	16.01		19.1221	132.885	16.01
	19.13	132.94	16.02		32.4964	225.827	16.02		17.5164	121.727	16.02
	18.9679	131.813	16.03		32.4015	225.168	16.03		17.5798	122.167	16.03
	20.0881	139.598	16.04		31.7428	220.59	16.04		19.0453	132.351	16.04
	20.1559	140.07	16.05		33.4321	232.33	16.05		18.5693	129.043	16.05
	19.4939	135.469	16.06		32.1957	223.738	16.06		17.6419	122.599	16.06
	20.3262	141.253	16.07		32.6494	226.89	16.07		18.71	130.022	16.07
	20.0842	139.571	16.08		31.9336	221.916	16.08		17.1744	119.35	16.08
	19.5149	135.615	16.09		32.6857	227.143	16.09		17.4647	121.368	16.09
	20.76	144.267	16.1		32.978	229.174	16.1		17.7011	123.01	16.1
	19.8869	138.2	16.11		32.7674	227.711	16.11		18.3608	127.594	16.11
	21.6372	150.364	16.12		32.6601	226.965	16.12		18.4173	127.987	16.12
	20.2899	141	16.13		33.017	229.445	16.13		17.7529	123.37	16.13
	20.1976	140.359	16.14		32.9424	228.927	16.14		17.8523	124.061	16.14
	19.9513	138.648	16.15		33.2168	230.833	16.15		17.1445	119.142	16.15
	20.3053	141.107	16.16		32.2911	224.401	16.16		18.0727	125.593	16.16
	19.6157	136.315	16.17		32.4075	225.209	16.17		17.6507	122.66	16.17
	18.5476	128.893	16.18		31.2639	217.262	16.18		17.6623	122.741	16.18
	18.5185	128.69	16.19		31.1405	216.405	16.19		18.8474	130.976	16.19
	19.8203	137.737	16.2		31.2579	217.22	16.2		19.2067	133.473	16.2
	21.1857	147.226	16.21		31.3136	217.607	16.21		18.3783	127.716	16.21
	20.5872	143.067	16.22		31.6448	219.909	16.22		17.775	123.523	16.22
	19.5626	135.947	16.23		33.3669	231.876	16.23		19.0831	132.614	16.23
	20.0388	139.256	16.24		31.4075	218.26	16.24		18.2537	126.85	16.24
	19.2704	133.916	16.25		31.5526	219.268	16.25		19.4441	135.123	16.25
	20.0706	139.477	16.26		31.6341	219.835	16.26		19.2727	133.932	16.26
	20.0856	139.581	16.27		31.8473	221.316	16.27		17.9919	125.031	16.27
	20.124	139.848	16.28		32.077	222.912	16.28		17.5288	121.813	16.28
	20.0909	139.618	16.29		31.9436	221.986	16.29		18.4315	128.086	16.29
	19.8049	137.63	16.3		31.7966	220.964	16.3		19.0029	132.057	16.3
	20.4769	142.3	16.31		31.9971	222.358	16.31		18.4842	128.452	16.31
	21.0728	146.441	16.32		30.9089	214.795	16.32		17.8379	123.961	16.32
	20.1552	140.065	16.33		31.9871	222.288	16.33		17.856	124.087	16.33
	20.9634	145.681	16.34		32.0992	223.067	16.34		18.3182	127.298	16.34
	21.0935	146.585	16.35		31.1021	216.138	16.35		18.3529	127.54	16.35
	19.9747	138.81	16.36		30.2997	210.562	16.36		17.1374	119.093	16.36
	20.0485	139.323	16.37		30.6895	213.271	16.37		17.8248	123.87	16.37
	19.8663	138.057	16.38		32.2376	224.029	16.38		18.2822	127.048	16.38
	20.5899	143.085	16.39		31.3286	217.712	16.39		18.4999	128.561	16.39
	21.3171	148.139	16.4		32.3559	224.851	16.4		18.9583	131.747	16.4
	19.959	138.701	16.41		30.2555	210.255	16.41		18.571	129.056	16.41
	20.2802	140.933	16.42		30.6511	213.003	16.42		18.235	126.721	16.42
	20.442	142.058	16.43		29.7859	206.991	16.43		18.2426	126.773	16.43
	20.5899	143.085	16.44		29.6728	206.205	16.44		18.1296	125.988	16.44
	20.3144	141.171	16.45		29.8934	207.738	16.45		17.9597	124.808	16.45
	20.7618	144.28	16.46		30.0139	208.575	16.46		18.4875	128.475	16.46
	20.4946	142.423	16.47		30.3279	210.758	16.47		17.9789	124.941	16.47
	20.1879	140.292	16.48		29.6522	206.062	16.48		19.0313	132.254	16.48
	19.1994	133.422	16.49		31.2952	217.48	16.49		18.8849	131.237	16.49
	20.4375	142.027	16.5		31.5459	219.222	16.5		19.4427	135.113	16.5
	20.8391	144.817	16.51		31.2008	216.823	16.51		19.0149	132.14	16.51
	21.1254	146.806	16.52		32.3461	224.783	16.52		18.7636	130.394	16.52
	20.5887	143.077	16.53		31.8014	220.997	16.53		19.7475	137.231	16.53
	19.9258	138.47	16.54		31.7768	220.826	16.54		19.868	138.069	16.54
	20.0854	139.579	16.55		31.7103	220.365	16.55		20.6174	143.276	16.55
	20.3077	141.124	16.56		31.0815	215.995	16.56		19.9115	138.371	16.56
	18.6938	129.909	16.57		31.1444	216.431	16.57		20.7284	144.048	16.57
	18.4985	128.551	16.58		31.7084	220.351	16.58		19.5992	136.201	16.58
	18.8565	131.039	16.59		31.1891	216.742	16.59		20.9097	145.308	16.59
	18.4065	127.912	16.6		31.9704	222.172	16.6		20.6666	143.618	16.6
	21.0235	146.099	16.61		30.8458	214.357	16.61		20.2528	140.743	16.61
	19.3728	134.627	16.62		31.9694	222.165	16.62		20.3026	141.089	16.62
	21.2623	147.758	16.63		32.1953	223.735	16.63		19.0777	132.577	16.63
	20.4132	141.857	16.64		30.8762	214.568	16.64		19.2794	133.978	16.64
	20.4976	142.444	16.65		30.0779	209.02	16.65		21.5226	149.567	16.65
	18.0608	125.51	16.66		32.1322	223.296	16.66		20.5455	142.777	16.66
	19.8297	137.803	16.67		32.266	224.226	16.67		21.6247	150.277	16.67
	19.8842	138.182	16.68		32.7667	227.706	16.68		22.6198	157.192	16.68
	19.4632	135.256	16.69		31.2431	217.117	16.69		21.3609	148.443	16.69
	19.8043	137.626	16.7		31.2445	217.127	16.7		21.1144	146.73	16.7
	19.0251	132.211	16.71		32.2701	224.254	16.71		20.3007	141.076	16.71
	19.5614	135.938	16.72		30.7256	213.522	16.72		19.3266	134.306	16.72
	19.9961	138.959	16.73		31.6568	219.993	16.73		17.2394	119.802	16.73
	19.1065	132.777	16.74		30.1644	209.622	16.74		19.0301	132.246	16.74
	18.8385	130.914	16.75		31.2529	217.186	16.75		19.3906	134.751	16.75
	19.7749	137.422	16.76		32.6788	227.095	16.76		18.5311	128.778	16.76
	19.9914	138.927	16.77		32.364	224.907	16.77		18.5355	128.809	16.77
	21.3448	148.331	16.78		31.071	215.922	16.78		18.6421	129.549	16.78
	20.65	143.503	16.79		31.1721	216.624	16.79		19.3679	134.593	16.79
	20.6134	143.249	16.8		32.0014	222.388	16.8		19.8814	138.162	16.8
	21.0336	146.169	16.81		31.664	220.042	16.81		19.3387	134.39	16.81
	20.7402	144.13	16.82		31.0903	216.056	16.82		19.2764	133.957	16.82
	20.4734	142.276	16.83		32.9006	228.636	16.83		20.199	140.369	16.83
	21.1011	146.638	16.84		31.9849	222.273	16.84		18.5584	128.968	16.84
	21.2027	147.344	16.85		32.1355	223.319	16.85		18.982	131.911	16.85
	20.6058	143.196	16.86		33.3432	231.712	16.86		19.9342	138.528	16.86
	20.9444	145.549	16.87		31.5719	219.403	16.87		19.5363	135.763	16.87
	21.2891	147.944	16.88		31.3241	217.681	16.88		19.4833	135.395	16.88
	22.3646	155.418	16.89		31.9362	221.934	16.89		18.7028	129.972	16.89
	22.44	155.942	16.9		32.1764	223.603	16.9		19.7854	137.495	16.9
	21.5038	149.436	16.91		33.1099	230.091	16.91		20.3091	141.134	16.91
	21.308	148.076	16.92		32.6527	226.914	16.92		20.8466	144.869	16.92
	21.5964	150.08	16.93		31.7945	220.949	16.93		21.3259	148.2	16.93
	20.6569	143.551	16.94		31.8131	221.079	16.94		20.9074	145.292	16.94
	20.7772	144.387	16.95		32.603	226.568	16.95		20.8834	145.125	16.95
	20.6153	143.262	16.96		33.0471	229.654	16.96		21.3188	148.15	16.96
	20.6447	143.466	16.97		32.6408	226.831	16.97		21.311	148.096	16.97
	20.3289	141.272	16.98		32.4195	225.293	16.98		20.6554	143.541	16.98
	20.0016	138.997	16.99		33.0664	229.789	16.99		20.053	139.354	16.99
	19.819	137.728	17		32.0978	223.057	17		19.9431	138.59	17
	20.4891	142.385	17.01		31.8795	221.54	17.01		20.5152	142.566	17.01
	19.9456	138.608	17.02		32.653	226.915	17.02		19.8669	138.061	17.02
	19.5865	136.113	17.03		32.9379	228.895	17.03		18.4009	127.873	17.03
	21.5575	149.81	17.04		32.6255	226.724	17.04		20.7587	144.258	17.04
	21.0043	145.966	17.05		32.7684	227.717	17.05		21.0763	146.465	17.05
	21.2421	147.617	17.06		33.3662	231.871	17.06		21.1332	146.861	17.06
	20.8179	144.67	17.07		32.2366	224.022	17.07		20.4591	142.177	17.07
	21.2255	147.502	17.08		32.4142	225.256	17.08		19.2043	133.456	17.08
	21.9892	152.81	17.09		33.7569	234.587	17.09		19.7736	137.413	17.09
	21.1254	146.807	17.1		33.2512	231.073	17.1		20.3551	141.454	17.1
	21.162	147.061	17.11		33.233	230.946	17.11		20.9167	145.356	17.11
	21.0889	146.553	17.12		32.3681	224.935	17.12		21.1707	147.122	17.12
	21.9234	152.352	17.13		31.9885	222.298	17.13		21.5681	149.883	17.13
	21.8585	151.901	17.14		33.8497	235.231	17.14		21.2977	148.004	17.14
	22.1277	153.772	17.15		33.0566	229.721	17.15		20.9683	145.715	17.15
	22.0902	153.511	17.16		31.521	219.049	17.16		21.8872	152.101	17.16
	21.4776	149.254	17.17		31.2674	217.287	17.17		22.2756	154.8	17.17
	21.5004	149.413	17.18		31.8987	221.673	17.18		20.4869	142.369	17.18
	21.6859	150.702	17.19		32.6508	226.9	17.19		20.2577	140.777	17.19
	23.2471	161.551	17.2		32.7897	227.865	17.2		21.3211	148.167	17.2
	22.3423	155.264	17.21		32.0108	222.452	17.21		20.1639	140.125	17.21
	22.2027	154.293	17.22		32.0631	222.816	17.22		20.1978	140.361	17.22
	22.5413	156.647	17.23		31.9156	221.791	17.23		20.4902	142.393	17.23
	23.1738	161.042	17.24		31.2579	217.22	17.24		19.6441	136.513	17.24
	21.4345	148.955	17.25		31.6269	219.785	17.25		19.7697	137.386	17.25
	22.888	159.056	17.26		30.3662	211.024	17.26		21.0382	146.201	17.26
	22.1365	153.833	17.27		30.9596	215.148	17.27		20.2903	141.004	17.27
	21.2349	147.568	17.28		30.6757	213.174	17.28		19.9779	138.832	17.28
	22.0129	152.974	17.29		32.0478	222.71	17.29		20.4634	142.207	17.29
	21.8131	151.586	17.3		31.854	221.363	17.3		20.5776	143	17.3
	21.6747	150.624	17.31		31.3131	217.604	17.31		19.9218	138.443	17.31
	22.2764	154.805	17.32		31.8879	221.599	17.32		20.2143	140.475	17.32
	21.8144	151.595	17.33		31.326	217.694	17.33		19.1486	133.069	17.33
	22.655	157.436	17.34		31.4713	218.704	17.34		21.3943	148.675	17.34
	23.741	164.983	17.35		32.6752	227.07	17.35		19.619	136.338	17.35
	23.4383	162.88	17.36		31.8284	221.185	17.36		20.5748	142.98	17.36
	22.0592	153.296	17.37		32.8867	228.54	17.37		20.5707	142.952	17.37
	24.3368	169.123	17.38		32.8341	228.174	17.38		21.9484	152.526	17.38
	25.294	175.775	17.39		33.0105	229.4	17.39		22.5314	156.578	17.39
	24.3262	169.05	17.4		32.6326	226.774	17.4		20.6682	143.629	17.4
	23.9402	166.368	17.41		31.0607	215.85	17.41		21.075	146.456	17.41
	24.9092	173.101	17.42		31.9042	221.712	17.42		20.7018	143.863	17.42
	23.358	162.322	17.43		32.2782	224.311	17.43		19.6918	136.844	17.43
	23.3864	162.519	17.44		33.0313	229.544	17.44		20.2929	141.021	17.44
	25.1673	174.895	17.45		33.0652	229.78	17.45		20.2821	140.946	17.45
	23.9345	166.328	17.46		34.0813	236.841	17.46		19.5605	135.932	17.46
	24.3513	169.225	17.47		31.566	219.361	17.47		21.2407	147.608	17.47
	23.697	164.678	17.48		32.2722	224.269	17.48		20.5469	142.787	17.48
	23.5801	163.865	17.49		33.2861	231.315	17.49		20.1766	140.214	17.49
	24.2488	168.512	17.5		32.3437	224.766	17.5		19.6639	136.65	17.5
	24.4015	169.574	17.51		33.3578	231.813	17.51		18.9891	131.961	17.51
	23.5996	164	17.52		32.8956	228.601	17.52		18.0787	125.634	17.52
	25.1059	174.468	17.53		32.5	225.852	17.53		17.0983	118.821	17.53
	24.7603	172.067	17.54		32.5717	226.351	17.54		18.0117	125.169	17.54
	24.1929	168.124	17.55		32.5373	226.111	17.55		18.2147	126.579	17.55
	25.1924	175.07	17.56		33.0638	229.77	17.56		17.9126	124.48	17.56
	23.688	164.615	17.57		32.6511	226.902	17.57		19.9649	138.742	17.57
	24.5531	170.627	17.58		32.6479	226.88	17.58		18.9358	131.59	17.58
	23.9037	166.114	17.59		32.4149	225.261	17.59		19.4484	135.153	17.59
	23.7627	165.134	17.6		32.462	225.588	17.6		19.2945	134.083	17.6
	23.3224	162.074	17.61		32.6671	227.013	17.61		19.8472	137.924	17.61
	25.4555	176.898	17.62		33.7923	234.833	17.62		16.6089	115.42	17.62
	24.2161	168.285	17.63		32.3286	224.661	17.63		17.5188	121.743	17.63
	23.6406	164.286	17.64		32.1152	223.178	17.64		17.3017	120.235	17.64
	23.3903	162.547	17.65		33.0521	229.689	17.65		19.0346	132.277	17.65
	24.3016	168.879	17.66		32.7706	227.732	17.66		17.7775	123.541	17.66
	22.7975	158.427	17.67		31.7859	220.889	17.67		18.5898	129.186	17.67
	23.3887	162.535	17.68		32.1745	223.59	17.68		17.7134	123.095	17.68
	22.6885	157.669	17.69		32.5265	226.037	17.69		17.6869	122.912	17.69
	22.6381	157.319	17.7		32.9883	229.246	17.7		16.9518	117.803	17.7
	23.0493	160.177	17.71		33.1802	230.579	17.71		17.5084	121.671	17.71
	23.4597	163.029	17.72		32.2297	223.974	17.72		18.8935	131.296	17.72
	23.3067	161.965	17.73		32.6319	226.769	17.73		17.3191	120.355	17.73
	22.9096	159.206	17.74		33.3337	231.646	17.74		16.8566	117.142	17.74
	23.9515	166.446	17.75		31.5511	219.258	17.75		17.2923	120.169	17.75
	24.0065	166.828	17.76		32	222.378	17.76		17.169	119.313	17.76
	24.6099	171.022	17.77		31.7144	220.393	17.77		16.8113	116.827	17.77
	25.0657	174.189	17.78		31.2603	217.237	17.78		17.807	123.746	17.78
	23.5775	163.847	17.79		31.1346	216.363	17.79		17.3967	120.895	17.79
	24.1207	167.622	17.8		32.4087	225.218	17.8		17.6528	122.674	17.8
	24.1625	167.913	17.81		33.4563	232.498	17.81		18.7276	130.143	17.81
	23.0546	160.213	17.82		31.2158	216.928	17.82		18.7279	130.146	17.82
	23.5878	163.919	17.83		31.6993	220.288	17.83		18.5226	128.719	17.83
	24.0583	167.188	17.84		32.826	228.118	17.84		18.198	126.463	17.84
	23.7293	164.902	17.85		32.7385	227.51	17.85		18.2221	126.631	17.85
	24.1348	167.72	17.86		33.1936	230.672	17.86		19.1196	132.867	17.86
	24.2409	168.457	17.87		32.869	228.417	17.87		18.3266	127.357	17.87
	23.8182	165.52	17.88		31.9744	222.2	17.88		19.2882	134.039	17.88
	24.3043	168.898	17.89		32.4682	225.631	17.89		19.9837	138.873	17.89
	25.4541	176.888	17.9		31.8035	221.012	17.9		20.0909	139.618	17.9
	25.5045	177.239	17.91		32.9718	229.131	17.91		19.0448	132.348	17.91
	25.8121	179.376	17.92		33.4656	232.562	17.92		18.0917	125.725	17.92
	25.0777	174.272	17.93		32.6346	226.787	17.93		19.5118	135.593	17.93
	24.5557	170.645	17.94		32.5026	225.871	17.94		18.3383	127.438	17.94
	24.984	173.621	17.95		32.6219	226.699	17.95		18.0021	125.102	17.95
	25.2407	175.405	17.96		33.2756	231.242	17.96		17.3458	120.541	17.96
	25.2737	175.634	17.97		32.6845	227.134	17.97		19.3467	134.446	17.97
	26.1501	181.725	17.98		32.0069	222.426	17.98		19.079	132.586	17.98
	26.2526	182.437	17.99		32.4434	225.459	17.99		17.5904	122.241	17.99
	25.8597	179.707	18		31.1709	216.616	18		17.7389	123.273	18
	27.4489	190.75	18.01		31.5076	218.956	18.01		15.8938	110.451	18.01
	27.3965	190.387	18.02		32.457	225.553	18.02		17.4098	120.986	18.02
	26.2012	182.08	18.03		32.5074	225.904	18.03		19.0122	132.122	18.03
	25.7933	179.245	18.04		31.7507	220.645	18.04		17.7855	123.597	18.04
	27.2522	189.383	18.05		32.3126	224.55	18.05		18.249	126.818	18.05
	27.4536	190.784	18.06		33.092	229.966	18.06		16.8664	117.21	18.06
	27.3301	189.925	18.07		32.6193	226.681	18.07		18.5462	128.883	18.07
	26.0134	180.775	18.08		32.9959	229.299	18.08		18.728	130.147	18.08
	26.6761	185.381	18.09		34.615	240.55	18.09		19.0617	132.466	18.09
	27.8996	193.883	18.1		33.8454	235.202	18.1		20.1988	140.367	18.1
	25.6195	178.038	18.11		33.6157	233.605	18.11		20.1598	140.096	18.11
	25.7899	179.222	18.12		33.9914	236.216	18.12		19.6284	136.404	18.12
	26.305	182.801	18.13		32.5987	226.538	18.13		19.2476	133.757	18.13
	26.5471	184.484	18.14		32.522	226.005	18.14		17.9244	124.562	18.14
	25.5535	177.579	18.15		33.8451	235.2	18.15		18.2811	127.041	18.15
	25.2177	175.246	18.16		34.0294	236.48	18.16		19.6994	136.897	18.16
	25.6814	178.468	18.17		34.325	238.535	18.17		20.1719	140.181	18.17
	24.8442	172.65	18.18		34.5261	239.932	18.18		18.6516	129.615	18.18
	25.3509	176.171	18.19		33.744	234.497	18.19		18.9354	131.588	18.19
	25.9367	180.242	18.2		35.6759	247.923	18.2		18.4693	128.348	18.2
	26.3693	183.248	18.21		33.8874	235.494	18.21		17.9377	124.654	18.21
	26.2507	182.424	18.22		34.7815	241.707	18.22		18.1274	125.973	18.22
	26.2046	182.104	18.23		33.8846	235.474	18.23		18.3002	127.174	18.23
	24.9904	173.666	18.24		35.2173	244.735	18.24		18.6351	129.501	18.24
	25.9637	180.429	18.25		35.222	244.768	18.25		19.7574	137.3	18.25
	25.7177	178.72	18.26		33.8628	235.323	18.26		19.7103	136.973	18.26
	27.4434	190.712	18.27		33.6276	233.688	18.27		19.9196	138.427	18.27
	26.3035	182.791	18.28		34.0896	236.899	18.28		19.22	133.566	18.28
	27.1862	188.925	18.29		34.8573	242.234	18.29		19.9978	138.971	18.29
	27.3984	190.4	18.3		34.4092	239.12	18.3		20.7636	144.292	18.3
	26.5306	184.369	18.31		34.1396	237.246	18.31		19.8984	138.28	18.31
	27.5681	191.579	18.32		34.3059	238.402	18.32		19.2435	133.729	18.32
	26.8215	186.39	18.33		33.5215	232.951	18.33		19.8658	138.054	18.33
	26.7519	185.907	18.34		33.9835	236.162	18.34		18.9173	131.462	18.34
	25.6233	178.064	18.35		33.2022	230.732	18.35		18.9039	131.369	18.35
	25.897	179.966	18.36		34.1922	237.612	18.36		18.9794	131.894	18.36
	26.2861	182.67	18.37		34.8795	242.388	18.37		17.7039	123.03	18.37
	26.6723	185.354	18.38		33.8002	234.888	18.38		17.6083	122.365	18.38
	26.174	181.891	18.39		33.8356	235.133	18.39		18.9642	131.788	18.39
	27.1704	188.815	18.4		35.0237	243.39	18.4		16.9489	117.783	18.4
	25.7952	179.258	18.41		34.6845	241.033	18.41		18.9606	131.763	18.41
	26.4197	183.598	18.42		34.6001	240.447	18.42		19.8212	137.743	18.42
	26.0504	181.032	18.43		34.3337	238.595	18.43		19.6851	136.798	18.43
	26.6305	185.063	18.44		34.9424	242.825	18.44		19.9789	138.839	18.44
	26.5478	184.489	18.45		35.6475	247.725	18.45		20.9137	145.336	18.45
	26.7421	185.839	18.46		35.7894	248.712	18.46		20.3912	141.704	18.46
	26.2854	182.665	18.47		36.126	251.05	18.47		19.9425	138.587	18.47
	27.141	188.611	18.48		35.4852	246.597	18.48		20.2589	140.785	18.48
	26.592	184.796	18.49		35.1644	244.368	18.49		20.9566	145.634	18.49
	26.4173	183.582	18.5		34.843	242.134	18.5		19.6856	136.801	18.5
	26.674	185.366	18.51		35.3255	245.488	18.51		20.4092	141.829	18.51
	26.6843	185.437	18.52		35.1025	243.938	18.52		18.6265	129.441	18.52
	26.8599	186.658	18.53		35.0048	243.259	18.53		19.5516	135.87	18.53
	26.6702	185.339	18.54		36.3121	252.344	18.54		19.7731	137.409	18.54
	26.1989	182.064	18.55		34.6953	241.108	18.55		21.4223	148.87	18.55
	25.8743	179.808	18.56		34.1618	237.401	18.56		20.3478	141.403	18.56
	25.3162	175.93	18.57		34.0418	236.567	18.57		19.4033	134.839	18.57
	25.6016	177.913	18.58		34.0753	236.799	18.58		21.1314	146.848	18.58
	25.7569	178.993	18.59		33.994	236.235	18.59		20.3826	141.645	18.59
	24.9735	173.548	18.6		34.8043	241.865	18.6		21.919	152.322	18.6
	24.5062	170.301	18.61		35.07	243.712	18.61		20.1752	140.203	18.61
	24.5237	170.422	18.62		34.9524	242.895	18.62		20.7482	144.186	18.62
	24.8525	172.708	18.63		35.6432	247.695	18.63		19.8465	137.919	18.63
	26.2514	182.429	18.64		35.4159	246.116	18.64		19.3844	134.708	18.64
	26.6511	185.206	18.65		36.2189	251.696	18.65		21.4849	149.305	18.65
	25.912	180.071	18.66		34.9534	242.902	18.66		20.2779	140.917	18.66
	26.1759	181.904	18.67		35.2639	245.059	18.67		18.8152	130.752	18.67
	26.1303	181.587	18.68		35.1788	244.468	18.68		18.4236	128.031	18.68
	25.7206	178.74	18.69		36.0136	250.269	18.69		18.788	130.564	18.69
	25.9207	180.13	18.7		36.353	252.628	18.7		19.8033	137.619	18.7
	24.0519	167.144	18.71		36.1159	250.98	18.71		18.8118	130.729	18.71
	24.3671	169.334	18.72		35.9701	249.967	18.72		18.9639	131.786	18.72
	25.0774	174.271	18.73		36.4422	253.248	18.73		19.2623	133.859	18.73
	24.6312	171.17	18.74		35.5901	247.326	18.74		19.7325	137.127	18.74
	23.0024	159.85	18.75		36.6456	254.661	18.75		20.6466	143.479	18.75
	23.8904	166.022	18.76		36.0354	250.421	18.76		20.3247	141.242	18.76
	23.9123	166.174	18.77		35.6922	248.036	18.77		20.169	140.161	18.77
	23.7868	165.302	18.78		37.4864	260.504	18.78		18.5362	128.813	18.78
	23.5576	163.709	18.79		35.9847	250.069	18.79		19.4714	135.313	18.79
	23.795	165.359	18.8		35.9826	250.054	18.8		19.2928	134.071	18.8
	25.3262	176	18.81		35.2361	244.866	18.81		19.2662	133.887	18.81
	23.7092	164.763	18.82		36.2916	252.201	18.82		20.6611	143.58	18.82
	25.3989	176.505	18.83		35.26	245.033	18.83		22.5761	156.888	18.83
	24.9637	173.48	18.84		35.2646	245.064	18.84		21.5455	149.726	18.84
	25.2923	175.764	18.85		34.9864	243.131	18.85		20.779	144.399	18.85
	24.3186	168.997	18.86		35.032	243.448	18.86		20.8234	144.708	18.86
	25.6518	178.262	18.87		36.283	252.141	18.87		18.6218	129.409	18.87
	24.8176	172.465	18.88		36.6386	254.613	18.88		19.5539	135.886	18.88
	25.6972	178.577	18.89		37.6391	261.565	18.89		19.2527	133.793	18.89
	24.8348	172.585	18.9		36.8124	255.82	18.9		19.5502	135.86	18.9
	24.0526	167.149	18.91		37.2913	259.149	18.91		20.4049	141.799	18.91
	24.3377	169.13	18.92		36.6668	254.809	18.92		21.0152	146.041	18.92
	23.7369	164.955	18.93		35.7106	248.163	18.93		21.1633	147.07	18.93
	25.4704	177.001	18.94		37.2261	258.695	18.94		19.7766	137.433	18.94
	26.0598	181.097	18.95		36.1699	251.356	18.95		20.7414	144.138	18.95
	25.0189	173.864	18.96		36.8621	256.166	18.96		21.578	149.952	18.96
	25.9892	180.607	18.97		36.6066	254.39	18.97		20.9964	145.91	18.97
	26.6489	185.191	18.98		37.6052	261.33	18.98		20.2838	140.958	18.98
	24.4589	169.972	18.99		36.9419	256.72	18.99		20.9718	145.739	18.99
	24.6812	171.517	19		37.0782	257.667	19		20.6721	143.657	19
	24.7832	172.226	19.01		37.6217	261.444	19.01		20.807	144.594	19.01
	24.9627	173.473	19.02		37.5241	260.767	19.02		22.1958	154.245	19.02
	24.8609	172.766	19.03		37.9522	263.741	19.03		21.6119	150.188	19.03
	24.8458	172.661	19.04		37.7653	262.442	19.04		21.2557	147.712	19.04
	24.7983	172.331	19.05		37.6193	261.428	19.05		19.8889	138.214	19.05
	24.4955	170.226	19.06		37.7832	262.567	19.06		20.4221	141.919	19.06
	25.6685	178.378	19.07		37.8	262.683	19.07		20.9974	145.917	19.07
	24.8874	172.95	19.08		37.5571	260.996	19.08		22.8333	158.675	19.08
	25.0081	173.789	19.09		37.1465	258.142	19.09		21.9836	152.771	19.09
	24.4508	169.916	19.1		38.2103	265.535	19.1		22.2594	154.688	19.1
	25.0942	174.387	19.11		38.0798	264.628	19.11		22.5025	156.376	19.11
	26.1061	181.419	19.12		36.2412	251.851	19.12		22.3525	155.334	19.12
	26.0946	181.34	19.13		37.3282	259.405	19.13		22.3364	155.222	19.13
	25.5514	177.564	19.14		37.1589	258.229	19.14		21.9602	152.608	19.14
	25.9123	180.072	19.15		36.4763	253.485	19.15		21.6037	150.13	19.15
	24.6066	170.999	19.16		37.636	261.544	19.16		22.6498	157.4	19.16
	26.7751	186.068	19.17		37.3456	259.526	19.17		22.6983	157.737	19.17
	25.8217	179.443	19.18		37.4634	260.345	19.18		22.7846	158.337	19.18
	25.2156	175.231	19.19		37.5468	260.924	19.19		22.9648	159.589	19.19
	27.2079	189.076	19.2		37.9828	263.954	19.2		25.2077	175.176	19.2
	26.1379	181.64	19.21		37.8834	263.263	19.21		24.044	167.089	19.21
	26.7784	186.091	19.22		38.4049	266.887	19.22		22.2421	154.567	19.22
	27.1876	188.935	19.23		37.4379	260.167	19.23		23.1409	160.813	19.23
	26.8054	186.279	19.24		36.3826	252.834	19.24		23.6978	164.683	19.24
	27.3671	190.182	19.25		35.9099	249.549	19.25		22.618	157.179	19.25
	26.3681	183.24	19.26		36.5124	253.736	19.26		22.5375	156.62	19.26
	26.9606	187.357	19.27		36.8301	255.943	19.27		25.1324	174.653	19.27
	27.7294	192.7	19.28		36.9288	256.629	19.28		24.5217	170.409	19.28
	27.5511	191.461	19.29		36.4565	253.347	19.29		24.1573	167.876	19.29
	28.0884	195.195	19.3		36.43	253.163	19.3		21.6493	150.447	19.3
	27.7003	192.498	19.31		36.9412	256.716	19.31		23.1597	160.943	19.31
	28.6666	199.213	19.32		35.2096	244.682	19.32		23.5451	163.622	19.32
	27.7364	192.748	19.33		36.8721	256.236	19.33		22.3156	155.078	19.33
	27.0908	188.262	19.34		36.5674	254.118	19.34		23.1621	160.96	19.34
	26.749	185.887	19.35		36.4864	253.555	19.35		23.5655	163.764	19.35
	26.3432	183.067	19.36		35.6575	247.795	19.36		21.6659	150.563	19.36
	27.8513	193.547	19.37		36.0402	250.454	19.37		22.8049	158.478	19.37
	26.8922	186.882	19.38		35.8348	249.027	19.38		24.1613	167.904	19.38
	26.4945	184.118	19.39		35.0151	243.33	19.39		24.1917	168.115	19.39
	27.8929	193.836	19.4		35.0026	243.244	19.4		24.517	170.376	19.4
	28.0492	194.923	19.41		34.9075	242.583	19.41		23.2515	161.582	19.41
	27.8621	193.622	19.42		35.4374	246.265	19.42		23.4637	163.057	19.42
	27.0229	187.791	19.43		34.3542	238.738	19.43		23.774	165.213	19.43
	27.4295	190.616	19.44		33.7283	234.388	19.44		23.812	165.477	19.44
	27.9947	194.544	19.45		34.963	242.968	19.45		23.3452	162.233	19.45
	26.9768	187.47	19.46		34.8544	242.214	19.46		24.9768	173.571	19.46
	27.2593	189.433	19.47		34.5067	239.797	19.47		24.4273	169.753	19.47
	26.5206	184.299	19.48		35.2271	244.803	19.48		23.7668	165.162	19.48
	26.1283	181.574	19.49		34.8196	241.972	19.49		23.623	164.163	19.49
	26.3685	183.243	19.5		34.0045	236.308	19.5		24.2581	168.577	19.5
	27.1604	188.746	19.51		34.5784	240.296	19.51		25.2474	175.452	19.51
	27.2973	189.697	19.52		34.1362	237.223	19.52		23.4743	163.13	19.52
	27.5442	191.413	19.53		35.0906	243.855	19.53		24.0937	167.434	19.53
	27.8867	193.793	19.54		34.6355	240.693	19.54		23.4343	162.852	19.54
	27.892	193.83	19.55		34.2622	238.098	19.55		22.3685	155.446	19.55
	27.5829	191.682	19.56		35.0958	243.892	19.56		23.4855	163.208	19.56
	27.4319	190.632	19.57		33.2945	231.373	19.57		22.4887	156.281	19.57
	26.2696	182.555	19.58		33.2866	231.318	19.58		23.0067	159.88	19.58
	27.6745	192.318	19.59		33.6697	233.981	19.59		23.2828	161.799	19.59
	27.9288	194.085	19.6		33.0115	229.407	19.6		24.3504	169.218	19.6
	27.8301	193.399	19.61		33.7149	234.295	19.61		25.5891	177.827	19.61
	27.5284	191.303	19.62		33.4085	232.165	19.62		25.0232	173.894	19.62
	26.8418	186.532	19.63		32.9419	228.923	19.63		23.172	161.029	19.63
	26.4783	184.005	19.64		32.8475	228.267	19.64		23.4521	162.975	19.64
	26.0629	181.119	19.65		33.9393	235.854	19.65		23.2525	161.588	19.65
	26.408	183.517	19.66		34.7211	241.287	19.66		23.7654	165.153	19.66
	26.1857	181.972	19.67		34.0354	236.522	19.67		24.6895	171.575	19.67
	26.0139	180.778	19.68		33.9947	236.24	19.68		24.6998	171.646	19.68
	27.141	188.611	19.69		33.0435	229.629	19.69		25.962	180.418	19.69
	26.652	185.213	19.7		33.9852	236.173	19.7		24.7815	172.214	19.7
	26.6491	185.193	19.71		33.4704	232.596	19.71		25.5703	177.695	19.71
	27.9209	194.031	19.72		33.6413	233.783	19.72		24.842	172.635	19.72
	27.7591	192.906	19.73		33.9685	236.057	19.73		25.9615	180.414	19.73
	28.4947	198.019	19.74		34.1611	237.396	19.74		26.7691	186.027	19.74
	29.0997	202.222	19.75		34.6745	240.963	19.75		27.9259	194.066	19.75
	27.2333	189.252	19.76		35.4063	246.049	19.76		27.6953	192.463	19.76
	28.6138	198.846	19.77		35.6178	247.519	19.77		26.4309	183.676	19.77
	27.7287	192.695	19.78		34.4094	239.121	19.78		25.8109	179.368	19.78
	27.8446	193.501	19.79		35.4938	246.657	19.79		25.3181	175.943	19.79
	27.2823	189.593	19.8		34.7682	241.614	19.8		24.8162	172.455	19.8
	28.3795	197.218	19.81		35.0758	243.752	19.81		24.3874	169.476	19.81
	29.5686	205.481	19.82		34.6183	240.573	19.82		23.9742	166.604	19.82
	29.9419	208.075	19.83		34.5105	239.824	19.83		24.608	171.009	19.83
	29.6568	206.094	19.84		35.5923	247.341	19.84		23.7395	164.973	19.84
	28.3031	196.686	19.85		35.1671	244.386	19.85		22.5665	156.821	19.85
	29.4128	204.398	19.86		35.0782	243.769	19.86		22.4755	156.189	19.86
	28.374	197.18	19.87		35.1322	244.144	19.87		22.5303	156.57	19.87
	28.494	198.014	19.88		35.8351	249.029	19.88		23.4891	163.233	19.88
	28.4747	197.879	19.89		35.2376	244.876	19.89		23.3268	162.105	19.89
	28.8779	200.681	19.9		36.723	255.199	19.9		22.8463	158.766	19.9
	28.6341	198.987	19.91		36.4885	253.57	19.91		20.3821	141.641	19.91
	27.5158	191.215	19.92		36.2122	251.65	19.92		21.8143	151.594	19.92
	28.1998	195.969	19.93		37.2165	258.629	19.93		22.6877	157.663	19.93
	27.1695	188.809	19.94		35.261	245.039	19.94		22.9396	159.414	19.94
	26.963	187.374	19.95		34.7772	241.678	19.95		22.7538	158.123	19.95
	26.9895	187.558	19.96		36.902	256.443	19.96		22.8357	158.692	19.96
[truncated: 8,004 more rows]

## Sheet: Fig 4
	4a								4b							4c							4d							4e
	wt			dCH2					wt			R366E				wt			dCH2				wt			R366E				wt					dCH2					R366E
	Normalized bursts	time (s)	Error	Normalized bursts	time	Error			Normalized bursts	time	Error	Normalized bursts	time	Error		Force(pN)	contact time(ms)		Force(pN)	contact time(ms)			Force(pN)	contact time(ms)		Force(pN)	contact time(ms)			time (ms)	modelled force(pN)	lower CI	upper CI		time (ms)	modelled force(pN)	lower CI	upper CI		time (ms)	modelled force(pN)	lower CI	upper CI
	0.01818	0	0.03432	0	0	0			0.01818	0	0.03432	0	0	0		14.923	2		14.69	2			14.923	2		15.146	2			1	27.8948	25.6922	30.0974		1	32.4624	29.5168	35.4081		1	26.4641	23.1508	29.7774
	0.10909	30	0.05432	0	30	0			0.10909	30	0.05432	0.01818	30	0.00913		15.743	2		15.824	2			15.743	2		17.302	2			2	31.3183	29.6547	32.9819		2	33.6635	31.4204	35.9066		2	27.6131	25.0851	30.141
	0.23636	60	0.06431	0.01818	60	0.02			0.23636	60	0.06431	0.05455	60	0.03456		15.83	2		18.457	2			15.83	2		45.519	2			3	33.321	31.9351	34.7068		3	34.366	32.4933	36.2388		3	28.2852	26.1671	30.4032
	0.34545	90	0.05132	0.05455	90	0.01651			0.34545	90	0.05132	0.07273	90	0.02456		15.931	2		18.508	2			15.931	2		26.228	2			4	34.7418	33.5227	35.961		4	34.8645	33.2221	36.507		4	28.762	26.8956	30.6285
	0.50909	120	0.03435	0.09091	120	0.03456			0.50909	120	0.03435	0.06818	120	0.03763		16.166	2		18.659	2			16.166	2		43.632	2			5	35.844	34.7284	36.9596		5	35.2512	33.7594	36.7429		5	29.1319	27.4274	30.8364
	0.63636	150	0.06132	0.07273	150	0.0654			0.63636	150	0.06132	0.05455	150	0.01563		16.359	2		19.35	2			16.359	2		71.465	2			6	36.7445	35.6914	37.7975		6	35.5671	34.1741	36.96		6	29.4341	27.8335	31.0347
	0.70909	180	0.07432	0.10909	180	0.03456			0.70909	180	0.07432	0.07273	180	0.02156		16.66	2		20.472	2			16.66	2		23.575	2			7	37.5059	36.4873	38.5244		7	35.8342	34.5038	37.1646		7	29.6896	28.1526	31.2267
	0.83636	210	0.03144	0.08182	210	0.03252			0.83636	210	0.03144	0.09091	210	0.034		16.842	2		20.596	2			16.842	2		37.376	2			8	38.1654	37.1615	39.1692		8	36.0655	34.7713	37.3597		8	29.911	28.4087	31.4133
	0.89091	240	0.04631	0.09091	240	0.043			0.89091	240	0.04631	0.14545	240	0.06432		17.141	2		20.759	2			17.141	2		25.351	2			9	38.7471	37.744	39.7502		9	36.2696	34.9923	37.5469		9	30.1062	28.6178	31.5947
	0.94545	270	0.053	0.14545	270	0.06461			0.94545	270	0.053	0.16364	270	0.03255		17.544	2		21.618	2			17.544	2		18.534	2			10	39.2675	38.2553	40.2797		10	36.4522	35.1776	37.7268		10	30.2809	28.7911	31.7707
	0.96364	300	0.03156	0.13636	300	0.05613			0.96364	300	0.03156	0.2	300	0.0463		17.616	2		22.331	2			17.616	2		18.534	2			11	39.7383	38.7101	40.7664		11	36.6173	35.3349	37.8997		11	30.4388	28.9367	31.9411
	0.92727	330	0.0513	0.16364	330	0.07321			0.92727	330	0.0513	0.22727	330	0.0643		18.538	2		23.073	2			18.538	2		43.191	2			12	40.168	39.1192	41.2168		12	36.7681	35.4702	38.066		12	30.5831	29.0605	32.1056
	1	360	0.04131	0.14545	360	0.09132			1	360	0.04131	0.21818	360	0.0732		18.553	2		23.994	2			18.553	2		23.412	2			13	40.5633	39.4906	41.6361		13	36.9068	35.5879	38.2256		13	30.7158	29.1671	32.2644
																18.553	2		27.132	2			18.553	2		16.856	2			14	40.9294	39.8306	42.0281		14	37.0352	35.6914	38.379		14	30.8386	29.2599	32.4173
																18.553	2		28.027	2			18.553	2		18.375	2			15	41.2701	40.1441	42.3962		15	37.1547	35.7832	38.5263		15	30.953	29.3414	32.5646
																18.832	2		29.104	2			18.832	2		21.004	2			16	41.5889	40.4347	42.7431		16	37.2666	35.8654	38.6677		16	31.0599	29.4136	32.7063
																18.928	2		29.381	2			18.928	2		20.769	2			17	41.8883	40.7057	43.071		17	37.3716	35.9395	38.8037		17	31.1604	29.4782	32.8427
																19.742	2		29.508	2			19.742	2		21.479	2			18	42.1706	40.9594	43.3818		18	37.4706	36.0069	38.9344		18	31.2552	29.5363	32.9741
																19.753	2		29.979	2			19.753	2		16.494	2			19	42.4377	41.1981	43.6773		19	37.5643	36.0684	39.0602		19	31.3448	29.589	33.1006
																20.191	2		30.068	2			20.191	2		16.51	2			20	42.691	41.4232	43.9588		20	37.6532	36.1251	39.1813		20	31.4298	29.6371	33.2226
																20.274	2		30.573	2			20.274	2		34.524	2			21	42.932	41.6364	44.2276		21	37.7377	36.1774	39.2981		21	31.5107	29.6811	33.3403
																20.297	2		30.642	2			20.297	2		23.133	2			22	43.1618	41.8388	44.4847		22	37.8184	36.2261	39.4106		22	31.5878	29.7218	33.4539
																20.353	2		30.807	2			20.353	2		21.696	2			23	43.3813	42.0315	44.7312		23	37.8954	36.2714	39.5193		23	31.6615	29.7594	33.5636
																20.517	2		31.156	2			20.517	2		15.897	2			24	43.5915	42.2153	44.9677		24	37.9691	36.3139	39.6244		24	31.7321	29.7943	33.6698
																20.539	2		31.219	2			20.539	2		15.536	2			25	43.7931	42.3911	45.1952		25	38.0399	36.3538	39.7259		25	31.7997	29.827	33.7724
																20.548	2		31.438	2			20.548	2		38.531	2			26	43.9869	42.5595	45.4142		26	38.1078	36.3914	39.8242		26	31.8647	29.8575	33.8719
																20.619	2		31.69	2			20.619	2		34.976	2			27	44.1733	42.7212	45.6254		27	38.1732	36.4269	39.9195		27	31.9273	29.8863	33.9683
																20.629	2		32.103	2			20.629	2		21.805	2			28	44.3529	42.8765	45.8293		28	38.2362	36.4606	40.0118		28	31.9876	29.9133	34.0618
																20.967	2		33.026	2			20.967	2		20.435	2			29	44.5262	43.0261	46.0263		29	38.297	36.4926	40.1014		29	32.0457	29.9389	34.1526
																21.231	2		33.851	2			21.231	2		19.072	2			30	44.6937	43.1704	46.2169		30	38.3558	36.5231	40.1884		30	32.1019	29.9631	34.2408
																21.285	2		35.426	2			21.285	2		33.982	2			31	44.8556	43.3096	46.4016		31	38.4126	36.5522	40.273		31	32.1563	29.9861	34.3265
																21.351	2		35.747	2			21.351	2		43.804	2			32	45.0124	43.4442	46.5806		32	38.4676	36.58	40.3552		32	32.2089	30.0079	34.4099
																21.747	2		36.295	2			21.747	2		42.005	2			33	45.1644	43.5745	46.7543		33	38.5209	36.6067	40.4352		33	32.2599	30.0288	34.4911
																22.012	2		36.646	2			22.012	2		34.509	2			34	45.3118	43.7007	46.923		34	38.5726	36.6322	40.513		34	32.3094	30.0487	34.5701
																22.052	2		36.983	2			22.052	2		42.005	2			35	45.455	43.823	47.087		35	38.6229	36.6568	40.5889		35	32.3575	30.0677	34.6472
																22.179	2		37.928	2			22.179	2		39.348	2			36	45.5942	43.9417	47.2466		36	38.6717	36.6804	40.6629		36	32.4042	30.086	34.7223
																22.275	2		37.975	2			22.275	2		35.024	2			37	45.7295	44.0571	47.4019		37	38.7191	36.7032	40.7351		37	32.4496	30.1035	34.7957
																22.458	2		38.768	2			22.458	2		18.774	2			38	45.8612	44.1692	47.5532		38	38.7654	36.7252	40.8055		38	32.4938	30.1203	34.8672
																22.552	2		39.761	2			22.552	2		31.308	2			39	45.9895	44.2783	47.7007		39	38.8104	36.7464	40.8743		39	32.5368	30.1365	34.9372
																22.802	2		41.196	2			22.802	2		47.725	2			40	46.1146	44.3846	47.8445		40	38.8542	36.7669	40.9415		40	32.5788	30.1521	35.0055
																22.854	2		42.09	2			22.854	2		30.47	2			41	46.2365	44.4881	47.9849		41	38.897	36.7868	41.0072		41	32.6197	30.1671	35.0723
																22.938	2		42.185	2			22.938	2		25.012	2			42	46.3555	44.589	48.1221		42	38.9388	36.806	41.0715		42	32.6597	30.1817	35.1377
																22.955	2		43.051	2			22.955	2		31.936	2			43	46.4718	44.6875	48.256		43	38.9796	36.8247	41.1344		43	32.6987	30.1957	35.2016
																23.249	2		45.757	2			23.249	2		20.28	2			44	46.5853	44.7836	48.387		44	39.0194	36.8428	41.1959		44	32.7368	30.2093	35.2642
																23.275	2		46.499	2			23.275	2		28.764	2			45	46.6963	44.8775	48.5151		45	39.0583	36.8604	41.2562		45	32.774	30.2225	35.3256
																23.345	2		51.5	2			23.345	2		20.573	2			46	46.8048	44.9692	48.6405		46	39.0964	36.8775	41.3153		46	32.8105	30.2353	35.3857
																23.443	2		56.167	2			23.443	2		23.45	2			47	46.9111	45.059	48.7632		47	39.1337	36.8942	41.3731		47	32.8461	30.2476	35.4446
																23.636	2		60.302	2			23.636	2		38.015	2			48	47.0151	45.1467	48.8834		48	39.1701	36.9104	41.4299		48	32.881	30.2597	35.5024
																23.873	2		76.09	2			23.873	2		25.055	2			49	47.1169	45.2326	49.0012		49	39.2059	36.9262	41.4855		49	32.9152	30.2713	35.559
																24.719	2		81.399	2			24.719	2		26.344	2			50	47.2167	45.3167	49.1166		50	39.2409	36.9416	41.5402		50	32.9487	30.2827	35.6147
																25.154	2		106	2			25.154	2		26.574	2			51	47.3145	45.3991	49.2298		51	39.2752	36.9566	41.5938		51	32.9815	30.2937	35.6693
																25.702	2		15.046	3			25.702	2		15.797	2
																26.07	2		15.398	3			26.07	2		34.193	2
																26.07	2		15.755	3			26.07	2		26.992	2
																26.332	2		18.067	3			26.332	2		23.564	2
																26.523	2		18.705	3			26.523	2		34.467	2
																26.801	2		19.068	3			26.801	2		86.763	2
																26.968	2		19.65	3			26.968	2		17.535	2
																27.643	2		19.951	3			27.643	2		14.922	3
																27.84	2		20.247	3			27.84	2		15.337	3
																28.174	2		20.621	3			28.174	2		16.546	3
																28.302	2		21.058	3			28.302	2		16.655	3
																29.185	2		21.393	3			29.185	2		16.665	3
																29.758	2		21.93	3			29.758	2		17.019	3
																29.988	2		22.591	3			29.988	2		17.023	3
																30.578	2		22.764	3			30.578	2		17.369	3
																31.11	2		22.764	3			31.11	2		17.761	3
																31.264	2		22.777	3			31.264	2		17.803	3
																31.335	2		23.059	3			31.335	2		17.844	3
																31.395	2		23.835	3			31.395	2		17.872	3
																31.549	2		24.156	3			31.549	2		18.178	3
																32.334	2		24.213	3			32.334	2		18.303	3
																32.959	2		24.218	3			32.959	2		19.735	3
																33.064	2		24.32	3			33.064	2		20.581	3
																33.139	2		24.344	3			33.139	2		20.776	3
																34.161	2		24.353	3			34.161	2		21.406	3
																34.381	2		24.386	3			34.381	2		22.764	3
																35.923	2		24.386	3			35.923	2		23.781	3
																36.57	2		24.461	3			36.57	2		23.889	3
																36.876	2		24.642	3			36.876	2		23.998	3
																37.535	2		25.135	3			37.535	2		24.077	3
																37.95	2		25.242	3			37.95	2		24.974	3
																38.189	2		25.781	3			38.189	2		25.286	3
																39.703	2		25.917	3			39.703	2		25.782	3
																40.323	2		25.95	3			40.323	2		26.08	3
																41.237	2		27.194	3			41.237	2		26.659	3
																42.177	2		27.334	3			42.177	2		30.54	3
																42.822	2		27.415	3			42.822	2		31.853	3
																43.335	2		27.613	3			43.335	2		32.759	3
																44.401	2		27.713	3			44.401	2		32.989	3
																44.464	2		28.15	3			44.464	2		35.446	3
																44.862	2		28.494	3			44.862	2		36.068	3
																45.112	2		28.551	3			45.112	2		36.564	3
																45.118	2		28.812	3			45.118	2		38.032	3
																45.401	2		29.32	3			45.401	2		42.081	3
																46.284	2		29.676	3			46.284	2		42.151	3
																47.179	2		29.819	3			47.179	2		42.192	3
																48.57	2		29.974	3			48.57	2		48.5	3
																50.579	2		30.21	3			50.579	2		50.604	3
																54.641	2		31.034	3			54.641	2		68.208	3
																56.078	2		31.479	3			56.078	2		15.343	4
																66.717	2		31.776	3			66.717	2		15.478	4
																68.543	2		32.142	3			68.543	2		15.493	4
																80.809	2		32.223	3			80.809	2		15.773	4
																15.112	3		32.821	3			15.112	3		15.914	4
																15.427	3		32.848	3			15.427	3		16.032	4
																15.83	3		33.082	3			15.83	3		16.225	4
																16.234	3		33.623	3			16.234	3		16.246	4
																16.637	3		34.23	3			16.637	3		16.791	4
																17.04	3		34.878	3			17.04	3		16.977	4
																17.242	3		35.04	3			17.242	3		17.077	4
																18.149	3		35.17	3			18.149	3		17.285	4
																18.754	3		35.185	3			18.754	3		17.324	4
																20.834	3		35.453	3			20.834	3		17.469	4
																21.038	3		36.422	3			21.038	3		17.635	4
																22.284	3		37.175	3			22.284	3		17.781	4
																22.997	3		37.227	3			22.997	3		17.941	4
																23.112	3		37.369	3			23.112	3		18.144	4
																23.265	3		38.956	3			23.265	3		18.158	4
																23.635	3		39.213	3			23.635	3		18.914	4
																24.144	3		41.043	3			24.144	3		18.956	4
																24.921	3		41.179	3			24.921	3		19.127	4
																24.938	3		41.971	3			24.938	3		19.25	4
																25.351	3		42.242	3			25.351	3		19.536	4
																25.415	3		42.247	3			25.415	3		19.775	4
																25.684	3		43.118	3			25.684	3		19.801	4
																25.789	3		43.424	3			25.789	3		20.556	4
																25.909	3		43.79	3			25.909	3		20.644	4
																26.149	3		44.185	3			26.149	3		21.929	4
																26.262	3		44.498	3			26.262	3		22.474	4
																26.262	3		47.528	3			26.262	3		23.355	4
																26.281	3		48.232	3			26.281	3		23.456	4
																26.898	3		50.141	3			26.898	3		23.722	4
																27.178	3		50.751	3			27.178	3		24.898	4
																27.783	3		53.603	3			27.783	3		25.017	4
																28.422	3		68.67	3			28.422	3		27.818	4
																28.885	3		72.896	3			28.885	3		28.316	4
																29.232	3		73.988	3			29.232	3		28.697	4
																30.04	3		79.313	3			30.04	3		29.127	4
																30.382	3		15.746	4			30.382	3		29.232	4
																30.419	3		16.765	4			30.419	3		30.113	4
																30.559	3		17.801	4			30.559	3		30.358	4
																30.849	3		18.81	4			30.849	3		31.164	4
																30.864	3		19.079	4			30.864	3		34.148	4
																30.998	3		19.464	4			30.998	3		35.101	4
																31.113	3		19.895	4			31.113	3		39.592	4
																31.173	3		20.429	4			31.173	3		40.733	4
																31.728	3		21.754	4			31.728	3		43.552	4
																31.957	3		22.351	4			31.957	3		44.286	4
																32.16	3		23.017	4			32.16	3		45.737	4
																32.992	3		23.72	4			32.992	3		46.673	4
																34.158	3		23.931	4			34.158	3		52.534	4
																34.354	3		24.236	4			34.354	3		52.732	4
																34.489	3		24.422	4			34.489	3		58.701	4
																35.643	3		24.667	4			35.643	3		59.986	4
																35.671	3		25.229	4			35.671	3		14.853	7
																36.182	3		25.689	4			36.182	3		15.03	7
																36.398	3		25.816	4			36.398	3		15.361	7
																37.707	3		26.403	4			37.707	3		15.635	7
																39.628	3		26.808	4			39.628	3		15.76	7
																39.694	3		27.278	4			39.694	3		15.794	7
																40.641	3		27.362	4			40.641	3		15.801	7
																41.636	3		27.463	4			41.636	3		16.319	7
																43.181	3		27.532	4			43.181	3		16.353	7
																43.236	3		28.493	4			43.236	3		16.612	7
																43.677	3		28.548	4			43.677	3		16.635	7
																43.906	3		28.632	4			43.906	3		16.811	7
																44.198	3		28.942	4			44.198	3		17.069	7
																45.845	3		29.113	4			45.845	3		17.623	7
																49.938	3		29.58	4			49.938	3		17.674	7
																50.22	3		30.242	4			50.22	3		17.852	7
																51.019	3		32.426	4			51.019	3		18.059	7
																51.085	3		33.208	4			51.085	3		18.539	7
																51.899	3		34.075	4			51.899	3		18.83	7
																52.16	3		34.671	4			52.16	3		18.875	7
																52.391	3		35.334	4			52.391	3		18.887	7
																52.515	3		36.194	4			52.515	3		19.048	7
																52.9	3		36.642	4			52.9	3		20.262	7
																53.283	3		37.858	4			53.283	3		21.319	7
																54.486	3		37.896	4			54.486	3		21.376	7
																59.887	3		38.239	4			59.887	3		21.508	7
																60.564	3		38.851	4			60.564	3		22.601	7
																62.303	3		39.214	4			62.303	3		23.489	7
																63.552	3		40.401	4			63.552	3		23.983	7
																84.176	3		41.72	4			84.176	3		24.098	7
																92.73	3		42.175	4			92.73	3		24.432	7
																34.428	3		42.312	4			34.428	3		24.668	7
																19.287	3		43.975	4			19.287	3		24.846	7
																32.778	3		44.015	4			32.778	3		25.807	7
																34.763	3		44.642	4			34.763	3		27.946	7
																38.098	3		45.592	4			38.098	3		28.022	7
																46.9	3		45.592	4			46.9	3		28.138	7
																67.24	3		45.65	4			67.24	3		29.746	7
																19.607	3		54.821	4			19.607	3		30.347	7
																19.121	3		59.008	4			19.121	3		31.005	7
																16.84	3		59.175	4			16.84	3		33.763	7
																25.957	3		60.602	4			25.957	3		33.893	7
																19.928	3		61.543	4			19.928	3		34.044	7
																33.079	3		62.703	4			33.079	3		34.313	7
																22.373	3		63.274	4			22.373	3		36.272	7
																26.764	3		70.591	4			26.764	3		37.169	7
																43.063	3		75.306	4			43.063	3		37.175	7
																14.818	3		77.962	4			14.818	3		39.065	7
																23.336	3		79.477	4			23.336	3		39.833	7
																72.834	3		94.537	4			72.834	3		41.442	7
																25.801	3		114.89	4			25.801	3		42.109	7
																50.701	3		15.27	7			50.701	3		44.187	7
																23.795	3		15.302	7			23.795	3		47.99	7
																15.216	3		16.533	7			15.216	3		48.003	7
																26.149	3		18.502	7			26.149	3		50.525	7
																38.131	3		18.831	7			38.131	3		55.326	7
																44.626	3		18.981	7			44.626	3		59.633	7
																19.547	3		19.371	7			19.547	3		62.561	7
																38.492	3		19.427	7			38.492	3		63.241	7
																24.178	3		19.655	7			24.178	3		67.246	7
																46.174	3		19.832	7			46.174	3		69.684	7
																20.497	3		21.012	7			20.497	3		15.254	12
																23.937	3		21.296	7			23.937	3		15.269	12
																44.566	3		22.029	7			44.566	3		16.19	12
																20.509	3		22.171	7			20.509	3		16.392	12
																21.05	3		22.186	7			21.05	3		17.101	12
																29.47	3		23.431	7			29.47	3		17.524	12
																59.482	3		23.433	7			59.482	3		17.698	12
																36.567	3		23.513	7			36.567	3		17.709	12
																38.251	3		23.535	7			38.251	3		18.279	12
																47.152	3		24.19	7			47.152	3		18.383	12
																28.929	3		24.711	7			28.929	3		19.701	12
																32.959	3		25.143	7			32.959	3		21.146	12
																40.897	3		25.843	7			40.897	3		21.403	12
																36.928	3		25.944	7			36.928	3		21.628	12
																33.74	3		26.189	7			33.74	3		21.905	12
																56.535	3		26.354	7			56.535	3		22.696	12
																20.749	3		26.785	7			20.749	3		23.289	12
																46.611	3		26.785	7			46.611	3		24.637	12
																46.13	3		26.829	7			46.13	3		24.647	12
																15.83	4		27.189	7			15.83	4		24.791	12
																15.83	4		27.341	7			15.83	4		25.228	12
																16.534	4		28.275	7			16.534	4		25.423	12
																17.085	4		28.417	7			17.085	4		26.074	12
																17.999	4		28.801	7			17.999	4		26.249	12
																18.653	4		29.133	7			18.653	4		26.508	12
																18.708	4		29.444	7			18.708	4		27.008	12
																18.855	4		29.631	7			18.855	4		27.972	12
																18.956	4		30.115	7			18.956	4		29.115	12
																18.999	4		30.115	7			18.999	4		31.007	12
																19.491	4		30.439	7			19.491	4		31.469	12
																19.561	4		30.573	7			19.561	4		33.102	12
																19.81	4		30.573	7			19.81	4		33.836	12
																19.964	4		30.925	7			19.964	4		37.594	12
																19.995	4		31.13	7			19.995	4		38.419	12
																20.544	4		31.142	7			20.544	4		38.857	12
																20.789	4		31.615	7			20.789	4		39.387	12
																21.193	4		33.27	7			21.193	4		40.317	12
																21.739	4		34.482	7			21.739	4		41.199	12
																21.939	4		35.645	7			21.939	4		42.593	12
																21.997	4		36.514	7			21.997	4		49.297	12
																22.304	4		37.226	7			22.304	4		53.346	12
																22.428	4		37.291	7			22.428	4		71.033	12
																22.597	4		37.881	7			22.597	4		90.67	12
																22.997	4		38.191	7			22.997	4		100.03	12
																23.164	4		40.034	7			23.164	4		15.35	22
																23.228	4		40.735	7			23.228	4		15.384	22
																23.562	4		41.64	7			23.562	4		15.462	22
																25.834	4		42.799	7			25.834	4		15.565	22
																25.928	4		43.444	7			25.928	4		15.755	22
																26.024	4		44.538	7			26.024	4		15.76	22
																26.062	4		45.333	7			26.062	4		16.346	22
																26.724	4		49.82	7			26.724	4		17.278	22
																27.087	4		50.352	7			27.087	4		18.053	22
																27.503	4		50.744	7			27.503	4		19.122	22
																27.539	4		52.272	7			27.539	4		19.378	22
																28.254	4		57.026	7			28.254	4		19.637	22
																28.706	4		57.385	7			28.706	4		19.947	22
																29.038	4		58.088	7			29.038	4		20.086	22
																29.084	4		63.214	7			29.084	4		20.2	22
																29.093	4		65.932	7			29.093	4		22.619	22
																30.355	4		69.454	7			30.355	4		23.039	22
																30.809	4		105.39	7			30.809	4		23.297	22
																31.064	4		109.76	7			31.064	4		23.437	22
																31.149	4		16.528	12			31.149	4		23.561	22
																31.997	4		17.627	12			31.997	4		24.048	22
																32.09	4		18.32	12			32.09	4		24.177	22
																32.311	4		19.167	12			32.311	4		24.26	22
																32.368	4		19.427	12			32.368	4		24.776	22
																33.506	4		20.145	12			33.506	4		25.131	22
																34.029	4		21.959	12			34.029	4		25.358	22
																34.87	4		22.478	12			34.87	4		25.39	22
																34.975	4		22.608	12			34.975	4		26.656	22
																35.22	4		22.818	12			35.22	4		26.662	22
																35.511	4		23.218	12			35.511	4		26.878	22
																35.924	4		23.373	12			35.924	4		27.46	22
																36.091	4		23.701	12			36.091	4		27.965	22
																36.188	4		24.151	12			36.188	4		28.306	22
																37.016	4		24.563	12			37.016	4		28.698	22
																37.286	4		24.589	12			37.286	4		28.785	22
																37.32	4		24.797	12			37.32	4		28.921	22
																37.426	4		24.818	12			37.426	4		29.063	22
																37.645	4		25.472	12			37.645	4		29.636	22
																37.782	4		25.944	12			37.782	4		30.234	22
																38.067	4		26.089	12			38.067	4		30.435	22
																38.414	4		26.412	12			38.414	4		30.462	22
																38.901	4		26.48	12			38.901	4		31.751	22
																39.691	4		26.843	12			39.691	4		31.81	22
																39.855	4		27.014	12			39.855	4		31.903	22
																40.111	4		27.422	12			40.111	4		32.907	22
																40.133	4		27.743	12			40.133	4		33.017	22
																40.656	4		27.88	12			40.656	4		33.426	22
																42.076	4		28.296	12			42.076	4		35.35	22
																42.529	4		28.432	12			42.529	4		35.58	22
																42.942	4		29.43	12			42.942	4		35.607	22
																46.365	4		31.919	12			46.365	4		35.917	22
																46.524	4		32.07	12			46.524	4		35.979	22
																47.295	4		32.138	12			47.295	4		37.664	22
																48.596	4		32.167	12			48.596	4		38.074	22
																51.634	4		32.873	12			51.634	4		39.377	22
																51.706	4		33.858	12			51.706	4		40.075	22
																53.285	4		33.894	12			53.285	4		41.163	22
																55.53	4		34.766	12			55.53	4		43.367	22
																55.629	4		35.144	12			55.629	4		43.668	22
																57.138	4		35.324	12			57.138	4		44.186	22
																57.512	4		35.375	12			57.512	4		44.909	22
																60.327	4		36.478	12			60.327	4		48.59	22
																60.763	4		36.903	12			60.763	4		49.656	22
																62.925	4		37.169	12			62.925	4		50.081	22
																63.622	4		37.257	12			63.622	4		50.932	22
																65.886	4		37.716	12			65.886	4		60.109	22
																21.591	4		37.724	12			21.591	4		68.579	22
																27.185	4		37.808	12			27.185	4		78.085	22
																18.404	4		38.646	12			18.404	4		83.924	22
																36.687	4		39.496	12			36.687	4		86.276	22
																53.888	4		39.713	12			53.888	4		89.15	22
																34.935	4		39.997	12			34.935	4		92.568	22
																19.426	4		42.173	12			19.426	4		15.403	52
																30.854	4		42.714	12			30.854	4		16.347	52
																27.546	4		44.084	12			27.546	4		16.53	52
																45.649	4		44.615	12			45.649	4		16.984	52
																14.735	4		44.956	12			14.735	4		17.018	52
																24.995	4		45.509	12			24.995	4		17.087	52
																29.53	4		46.797	12			29.53	4		17.302	52
																34.402	4		46.954	12			34.402	4		18.235	52
																24.719	4		48.047	12			24.719	4		18.634	52
																38.853	4		49.619	12			38.853	4		19.102	52
																22.012	4		50.481	12			22.012	4		19.321	52
																32.477	4		50.975	12			32.477	4		19.559	52
																67.18	4		53.602	12			67.18	4		19.641	52
																35.721	4		56.019	12			35.721	4		19.788	52
																29.29	4		56.173	12			29.29	4		20.214	52
																28.388	4		59.358	12			28.388	4		20.617	52
																34.943	4		59.99	12			34.943	4		20.777	52
																31.154	4		61.624	12			31.154	4		21.125	52
																42.822	4		66.942	12			42.822	4		21.21	52
																18.103	4		81.521	12			18.103	4		21.736	52
																36.507	4		16.337	22			36.507	4		21.888	52
																90.816	4		17.627	22			90.816	4		21.978	52
																23.937	4		18.262	22			23.937	4		22.03	52
																23.516	4		18.881	22			23.516	4		22.679	52
																24.839	4		19.459	22			24.839	4		23.095	52
																39.514	4		20.23	22			39.514	4		23.276	52
																29.844	4		20.576	22			29.844	4		23.752	52
																20.689	4		21.145	22			20.689	4		24.801	52
																33.44	4		21.228	22			33.44	4		25.056	52
																24.659	4		21.254	22			24.659	4		25.456	52
																25.215	4		21.405	22			25.215	4		25.982	52
																31.757	4		21.984	22			31.757	4		26.362	52
																30.252	4		22.244	22			30.252	4		26.429	52
																43.123	4		22.317	22			43.123	4		26.593	52
																38.853	4		22.749	22			38.853	4		26.697	52
																31.367	4		23.766	22			31.367	4		27.305	52
																34.703	4		23.95	22			34.703	4		27.465	52
																31.575	4		23.963	22			31.575	4		27.766	52
																23.937	4		24.011	22			23.937	4		29.406	52
																27.726	4		24.692	22			27.726	4		29.584	52
																74.397	4		25.131	22			74.397	4		30.548	52
																15.036	4		25.911	22			15.036	4		30.921	52
																69.786	4		26.525	22			69.786	4		31.538	52
																63.895	4		26.953	22			63.895	4		32.085	52
																34.222	4		27.072	22			34.222	4		32.246	52
																44.807	4		27.247	22			44.807	4		32.445	52
																17.923	4		27.662	22			17.923	4		32.491	52
																30.914	4		27.799	22			30.914	4		32.839	52
																15.024	7		27.939	22			15.024	7		33.17	52
																15.427	7		28.099	22			15.427	7		34.81	52
																16.237	7		28.352	22			16.237	7		34.966	52
																17.242	7		28.356	22			17.242	7		35.06	52
																17.544	7		28.783	22			17.544	7		36.934	52
																17.781	7		29.444	22			17.781	7		37.924	52
																18.418	7		29.508	22			18.418	7		38.074	52
																18.452	7		29.726	22			18.452	7		38.419	52
																18.85	7		29.959	22			18.85	7		38.684	52
																19.549	7		30.073	22			19.549	7		41.295	52
																20.222	7		30.134	22			20.222	7		41.417	52
																20.908	7		30.147	22			20.908	7		41.539	52
																21.122	7		30.421	22			21.122	7		42.058	52
																21.363	7		30.498	22			21.363	7		42.602	52
																21.794	7		31.076	22			21.794	7		42.644	52
																22.011	7		31.089	22			22.011	7		42.965	52
																22.97	7		31.463	22			22.97	7		43.413	52
																23.366	7		31.835	22			23.366	7		43.562	52
																23.797	7		31.87	22			23.797	7		45.742	52
																24.235	7		31.919	22			24.235	7		46.502	52
																24.368	7		32.07	22			24.368	7		52.013	52
																24.52	7		32.275	22			24.52	7		52.261	52
																24.83	7		32.377	22			24.83	7		52.439	52
																25.227	7		32.478	22			25.227	7		52.955	52
																25.803	7		33.433	22			25.803	7		53.639	52
																25.861	7		33.916	22			25.861	7		53.73	52
																25.869	7		34.137	22			25.869	7		56.239	52
																25.948	7		34.567	22			25.948	7		78.219	52
																26.454	7		34.608	22			26.454	7
																26.783	7		34.752	22			26.783	7
																27.423	7		35.208	22			27.423	7
																27.655	7		35.23	22			27.655	7
																27.749	7		35.319	22			27.749	7
																28.051	7		35.441	22			28.051	7
																28.582	7		35.512	22			28.582	7
																29.198	7		35.824	22			29.198	7
																29.36	7		36.218	22			29.36	7
																29.766	7		36.537	22			29.766	7
																29.856	7		36.903	22			29.856	7
																29.9	7		37.269	22			29.9	7
																30.061	7		37.926	22			30.061	7
																30.102	7		38.858	22			30.102	7
																30.665	7		39.713	22			30.665	7
																31.039	7		40.197	22			31.039	7
																31.535	7		40.247	22			31.535	7
																32.008	7		40.494	22			32.008	7
																32.692	7		40.923	22			32.692	7
																34.312	7		41.783	22			34.312	7
																34.65	7		41.872	22			34.65	7
																35.689	7		42.025	22			35.689	7
																35.752	7		42.37	22			35.752	7
																36.164	7		42.871	22			36.164	7
																36.662	7		43.572	22			36.662	7
																37.064	7		44.205	22			37.064	7
																37.188	7		44.615	22			37.188	7
																37.405	7		45.295	22			37.405	7
																37.877	7		46.774	22			37.877	7
																38.052	7		46.824	22			38.052	7
																38.478	7		47.167	22			38.478	7
																40.436	7		47.365	22			40.436	7
																41.379	7		48.333	22			41.379	7
																41.502	7		48.351	22			41.502	7
																41.543	7		49.508	22			41.543	7
																41.722	7		51.275	22			41.722	7
																41.756	7		51.589	22			41.756	7
																41.947	7		54.241	22			41.947	7
																42.019	7		56.964	22			42.019	7
																43.433	7		57.007	22			43.433	7
																44.527	7		61.875	22			44.527	7
																44.716	7		62.531	22			44.716	7
																46.262	7		64.133	22			46.262	7
																46.584	7		64.502	22			46.584	7
																47.441	7		65.843	22			47.441	7
																48.441	7		69.707	22			48.441	7
																48.78	7		70.312	22			48.78	7
																53.253	7		74.541	22			53.253	7
																53.442	7		81.521	22			53.442	7
																55.804	7		18.624	52			55.804	7
																56.532	7		19.446	52			56.532	7
																56.917	7		21.154	52			56.917	7
																57.283	7		21.603	52			57.283	7
																59.771	7		22.209	52			59.771	7
																60.248	7		23.134	52			60.248	7
																60.942	7		24.563	52			60.942	7
																61.176	7		25.439	52			61.176	7
																61.526	7		26.266	52			61.526	7
																64.937	7		26.48	52			64.937	7
																66.208	7		26.497	52			66.208	7
																66.803	7		26.614	52			66.803	7
																67.405	7		26.698	52			67.405	7
																67.66	7		26.783	52			67.66	7
																84.907	7		27.306	52			84.907	7
																93.128	7		27.406	52			93.128	7
																93.915	7		27.539	52			93.915	7
																50.743	7		27.743	52			50.743	7
																25.769	7		28.052	52			25.769	7
																35.003	7		28.144	52			35.003	7
																28.628	7		28.165	52			28.628	7
																32.922	7		28.609	52			32.922	7
																49.83	7		28.95	52			49.83	7
																37.213	7		29.988	52			37.213	7
																59.241	7		30.027	52			59.241	7
																63.113	7		30.141	52			63.113	7
																83.84	7		30.158	52			83.84	7
																62.91	7		30.194	52			62.91	7
																96.372	7		30.225	52			96.372	7
																23.306	7		30.278	52			23.306	7
																30.192	7		30.515	52			30.192	7
																59.241	7		30.522	52			59.241	7
																47.814	7		30.536	52			47.814	7
																45.108	7		31.195	52			45.108	7
																25.862	7		31.321	52			25.862	7
																27.786	7		31.448	52			27.786	7
																50.575	7		31.583	52			50.575	7
																65.256	7		32.07	52			65.256	7
																22.033	7		32.167	52			22.033	7
																50.16	7		32.753	52			50.16	7
																15.073	7		33.051	52			15.073	7
																69.977	7		33.238	52			69.977	7
																48.776	7		33.554	52			48.776	7
																25.021	7		35.131	52			25.021	7
																28.989	7		36.252	52			28.989	7
																50.22	7		36.582	52			50.22	7
																99.056	7		36.641	52			99.056	7
																36.425	7		36.903	52			36.425	7
																46.371	7		37.161	52			46.371	7
																42.493	7		37.172	52			42.493	7
																43.484	7		37.271	52			43.484	7
																53.277	7		37.748	52			53.277	7
																33.921	7		37.76	52			33.921	7
																27.907	7		37.851	52			27.907	7
																34.763	7		37.896	52			34.763	7
																24.298	7		38.029	52			24.298	7
																21.471	7		38.191	52			21.471	7
																41.98	7		38.601	52			41.98	7
																63.03	7		39.515	52			63.03	7
																35.485	7		40.402	52			35.485	7
																27.669	7		40.892	52			27.669	7
																88.29	7		41.378	52			88.29	7
																57.256	7		42.307	52			57.256	7
																24.128	7		42.441	52			24.128	7
																40.416	7		43.409	52			40.416	7
																40.116	7		44.189	52			40.116	7
																42.642	7		44.299	52			42.642	7
																15.528	12		44.425	52			15.528	12
																15.931	12		45.451	52			15.931	12
																16.107	12		46.774	52			16.107	12
																17.746	12		46.824	52			17.746	12
																18.073	12		47.668	52			18.073	12
																18.378	12		47.668	52			18.378	12
																18.956	12		48.298	52			18.956	12
																19.933	12		48.892	52			19.933	12
																20.458	12		49.01	52			20.458	12
																22.714	12		49.083	52			22.714	12
																23.293	12		51.275	52			23.293	12
																23.797	12		51.782	52			23.797	12
																23.968	12		53.772	52			23.968	12
																24.084	12		56.719	52			24.084	12
																24.209	12		57.007	52			24.209	12
																24.586	12		58.118	52			24.586	12
																24.627	12		59.381	52			24.627	12
																25.026	12		60.387	52			25.026	12
																25.199	12		60.46	52			25.199	12
																25.465	12		61.087	52			25.465	12
																26.627	12		62.479	52			26.627	12
																26.827	12		63.246	52			26.827	12
																27.23	12		64.861	52			27.23	12
																27.759	12		66.375	52			27.759	12
																28.029	12		67.25	52			28.029	12
																28.113	12		69.505	52			28.113	12
																28.874	12		71.327	52			28.874	12
																28.948	12		73.848	52			28.948	12
																29.166	12		76.057	52			29.166	12
																29.31	12		78.661	52			29.31	12
																29.385	12		79.749	52			29.385	12
																29.652	12		88.17	52			29.652	12
																30.31	12						30.31	12
																30.565	12						30.565	12
																30.603	12						30.603	12
																31.05	12						31.05	12
																31.05	12						31.05	12
																31.58	12						31.58	12
																31.639	12						31.639	12
																32.115	12						32.115	12
																32.167	12						32.167	12
																32.423	12						32.423	12
																32.505	12						32.505	12
																32.757	12						32.757	12
																32.905	12						32.905	12
																33.335	12						33.335	12
																33.443	12						33.443	12
																33.519	12						33.519	12
																34.895	12						34.895	12
																35.247	12						35.247	12
																35.272	12						35.272	12
																36.046	12						36.046	12
																36.153	12						36.153	12
																36.253	12						36.253	12
																36.517	12						36.517	12
																36.915	12						36.915	12
																37.145	12						37.145	12
																37.923	12						37.923	12
																38.027	12						38.027	12
																39.23	12						39.23	12
																39.806	12						39.806	12
																39.87	12						39.87	12
																40.142	12						40.142	12
																40.589	12						40.589	12
																41.684	12						41.684	12
																42.205	12						42.205	12
																42.853	12						42.853	12
																42.873	12						42.873	12
																42.904	12						42.904	12
																43.114	12						43.114	12
																44.74	12						44.74	12
																45.84	12						45.84	12
																46.074	12						46.074	12
																46.595	12						46.595	12
																46.987	12						46.987	12
																48.698	12						48.698	12
																51.214	12						51.214	12
																52.081	12						52.081	12
																52.745	12						52.745	12
																53.082	12						53.082	12
																53.621	12						53.621	12
																53.693	12						53.693	12
																53.761	12						53.761	12
																54.18	12						54.18	12
																55.168	12						55.168	12
																55.989	12						55.989	12
																56.29	12						56.29	12
																56.864	12						56.864	12
																58.483	12						58.483	12
																59.229	12						59.229	12
																59.643	12						59.643	12
																59.956	12						59.956	12
																60.453	12						60.453	12
																61.894	12						61.894	12
																62.482	12						62.482	12
																63.496	12						63.496	12
																65.105	12						65.105	12
																67.371	12						67.371	12
																72.857	12						72.857	12
																74.565	12						74.565	12
																80.206	12						80.206	12
																81.508	12						81.508	12
																93.32	12						93.32	12
																15.899	22						15.899	22
																16.52	22						16.52	22
																16.802	22						16.802	22
																16.939	22						16.939	22
																17.296	22						17.296	22
																17.343	22						17.343	22
																18.754	22						18.754	22
																20.666	22						20.666	22
																21.494	22						21.494	22
																21.891	22						21.891	22
																22.42	22						22.42	22
																23.721	22						23.721	22
																23.941	22						23.941	22
																24.794	22						24.794	22
																25.327	22						25.327	22
																25.666	22						25.666	22
																25.857	22						25.857	22
																26.29	22						26.29	22
																27.134	22						27.134	22
																27.949	22						27.949	22
																28.451	22						28.451	22
																28.462	22						28.462	22
																28.723	22						28.723	22
																28.819	22						28.819	22
																28.88	22						28.88	22
																28.996	22						28.996	22
																29.013	22						29.013	22
																29.177	22						29.177	22
																29.892	22						29.892	22
																30.03	22						30.03	22
																31.357	22						31.357	22
																31.974	22						31.974	22
																32.279	22						32.279	22
																32.403	22						32.403	22
																33.239	22						33.239	22
																33.244	22						33.244	22
																33.392	22						33.392	22
																34.368	22						34.368	22
																34.748	22						34.748	22
																34.771	22						34.771	22
																34.891	22						34.891	22
																35.359	22						35.359	22
																35.762	22						35.762	22
																35.763	22						35.763	22
																36.269	22						36.269	22
																36.305	22						36.305	22
																36.76	22						36.76	22
																36.829	22						36.829	22
																36.846	22						36.846	22
																36.86	22						36.86	22
																37.086	22						37.086	22
																37.126	22						37.126	22
																38.023	22						38.023	22
																38.319	22						38.319	22
																38.408	22						38.408	22
																38.917	22						38.917	22
																39.252	22						39.252	22
																39.87	22						39.87	22
																40.282	22						40.282	22
																41.3	22						41.3	22
																41.4	22						41.4	22
																41.801	22						41.801	22
																41.893	22						41.893	22
																42.255	22						42.255	22
																43.021	22						43.021	22
																43.09	22						43.09	22
																43.626	22						43.626	22
																44.409	22						44.409	22
																44.774	22						44.774	22
																44.863	22						44.863	22
																45.009	22						45.009	22
																45.126	22						45.126	22
																45.393	22						45.393	22
																46.158	22						46.158	22
																46.413	22						46.413	22
																46.862	22						46.862	22
																47.647	22						47.647	22
																47.797	22						47.797	22
																48.125	22						48.125	22
																49.028	22						49.028	22
																49.725	22						49.725	22
																50.337	22						50.337	22
																50.441	22						50.441	22
																50.567	22						50.567	22
																50.578	22						50.578	22
																50.584	22						50.584	22
																51.066	22						51.066	22
																52.258	22						52.258	22
																52.313	22						52.313	22
																52.419	22						52.419	22
																52.655	22						52.655	22
																52.725	22						52.725	22
																52.866	22						52.866	22
																53.107	22						53.107	22
																53.882	22						53.882	22
																54.133	22						54.133	22
																55.028	22						55.028	22
																55.532	22						55.532	22
																56.146	22						56.146	22
																59.233	22						59.233	22
																61.423	22						61.423	22
																65.441	22						65.441	22
																66.711	22						66.711	22
																67.175	22						67.175	22
																67.335	22						67.335	22
																70.161	22						70.161	22
																70.88	22						70.88	22
																71.782	22						71.782	22
																76.602	22						76.602	22
																79.119	22						79.119	22
																80.303	22						80.303	22
																81.127	22						81.127	22
																82.72	22						82.72	22
																16.449	52						16.449	52
																16.59	52						16.59	52
																16.661	52						16.661	52
																17.085	52						17.085	52
																17.507	52						17.507	52
																17.627	52						17.627	52
																18.144	52						18.144	52
																18.285	52						18.285	52
																18.426	52						18.426	52
																18.567	52						18.567	52
																18.984	52						18.984	52
																21.58	52						21.58	52
																21.962	52						21.962	52
																22.073	52						22.073	52
																22.617	52						22.617	52
																23.567	52						23.567	52
																24.025	52						24.025	52
																24.096	52						24.096	52
																24.818	52						24.818	52
																25.368	52						25.368	52
																25.452	52						25.452	52
																25.923	52						25.923	52
																26.374	52						26.374	52
																26.915	52						26.915	52
																27.279	52						27.279	52
																27.634	52						27.634	52
																27.707	52						27.707	52
																28.069	52						28.069	52
																28.521	52						28.521	52
																29.165	52						29.165	52
																29.738	52						29.738	52
																29.815	52						29.815	52
																30.253	52						30.253	52
																30.613	52						30.613	52
																31.01	52						31.01	52
																32.068	52						32.068	52
																33.332	52						33.332	52
																33.506	52						33.506	52
																33.609	52						33.609	52
																34.973	52						34.973	52
																35.087	52						35.087	52
																36.164	52						36.164	52
																36.287	52						36.287	52
																36.805	52						36.805	52
																37.337	52						37.337	52
																37.525	52						37.525	52
																37.708	52						37.708	52
																37.995	52						37.995	52
																38.42	52						38.42	52
																38.42	52						38.42	52
																38.867	52						38.867	52
																39.12	52						39.12	52
																39.486	52						39.486	52
																39.54	52						39.54	52
																39.712	52						39.712	52
																39.79	52						39.79	52
																40.103	52						40.103	52
																41.923	52						41.923	52
																42.03	52						42.03	52
																42.29	52						42.29	52
																42.769	52						42.769	52
																43.202	52						43.202	52
																43.258	52						43.258	52
																43.621	52						43.621	52
																44.691	52						44.691	52
																44.761	52						44.761	52
																44.992	52						44.992	52
																45.582	52						45.582	52
																45.982	52						45.982	52
																45.994	52						45.994	52
																46.155	52						46.155	52
																47.595	52						47.595	52
																47.682	52						47.682	52
																48.032	52						48.032	52
																48.196	52						48.196	52
																48.542	52						48.542	52
																48.594	52						48.594	52
																48.649	52						48.649	52
																48.982	52						48.982	52
																49.206	52						49.206	52
																49.289	52						49.289	52
																50.11	52						50.11	52
																50.434	52						50.434	52
																51.526	52						51.526	52
																51.617	52						51.617	52
																51.871	52						51.871	52
																51.881	52						51.881	52
																52.492	52						52.492	52
																52.645	52						52.645	52
																52.739	52						52.739	52
																52.747	52						52.747	52
																52.878	52						52.878	52
																52.975	52						52.975	52
																53.056	52						53.056	52
																53.276	52						53.276	52
																53.408	52						53.408	52
																53.482	52						53.482	52
																53.503	52						53.503	52
																53.503	52						53.503	52
																53.56	52						53.56	52
																54.1	52						54.1	52
																54.219	52						54.219	52
																54.287	52						54.287	52
																54.945	52						54.945	52
																55.21	52						55.21	52
																55.245	52						55.245	52
																55.306	52						55.306	52
																55.432	52						55.432	52
																55.461	52						55.461	52
																55.656	52						55.656	52
																56.708	52						56.708	52
																56.864	52						56.864	52
																57.612	52						57.612	52
																57.651	52						57.651	52
																59.001	52						59.001	52
																59.431	52						59.431	52
																59.739	52						59.739	52
																59.964	52						59.964	52
																60.22	52						60.22	52
																60.616	52						60.616	52
																61.375	52						61.375	52
																61.947	52						61.947	52
																62.205	52						62.205	52
																62.772	52						62.772	52
																62.795	52						62.795	52
																62.918	52						62.918	52
																63.773	52						63.773	52
																64.17	52						64.17	52
																64.451	52						64.451	52
																64.623	52						64.623	52
																65.381	52						65.381	52
																65.665	52						65.665	52
																65.709	52						65.709	52
																66.545	52						66.545	52
																66.581	52						66.581	52
																66.61	52						66.61	52
																66.773	52						66.773	52
																66.959	52						66.959	52
																67.057	52						67.057	52
																67.487	52						67.487	52
																67.589	52						67.589	52
																67.787	52						67.787	52
																67.877	52						67.877	52
																67.91	52						67.91	52
																68.742	52						68.742	52
																69.414	52						69.414	52
																70.55	52						70.55	52
																71.657	52						71.657	52
																72.519	52						72.519	52
																72.582	52						72.582	52
																72.902	52						72.902	52
																72.911	52						72.911	52
																72.927	52						72.927	52
																75.724	52						75.724	52
																78.611	52						78.611	52
																87.964	52						87.964	52
																92.97	52						92.97	52
																98.603	52						98.603	52

## Sheet: Fig 5
	a) wt YidC 2ms contact time							b) wt YidC 52ms contact time							c) dCH2 YidC 2ms contact time						d) R366E YidC 2ms contact time
	Unbinding force(pN)	Loading rate(pN/s)		retraction velocity (um/s)				Unbinding force(pN)	Loading rate(pN/s)		retraction velocity (um/s)				Unbinding force(pN)	Loading rate(pN/s)		retraction velocity (um/s)			Unbinding force(pN)	Loading rate(pN/s)		retraction velocity (um/s)
	20.585	6083.35		1				26.198	8367.53		1				26.193	5121.5		1			43.623	5607.4		1
	22.292	6752.97		1				26.859	8650.31		1				22.962	1840.5		1			32.507	467.29		1
	20.772	6155.48		1				86.204	34249.1		1				31.353	1923.7		1			32.279	9559.3		1
	21.562	6463.59		1				27.983	9136.51		1				17.461	15182		1			24.769	145.19		1
	20.103	5898.88		1				79.97	31949.4		1				52.847	22614		1			41.052	1829.2		1
	21.618	6485.64		1				16.485	4588.87		1				28.735	12251		1			45.304	4470.3		1
	44.294	16602.5		1				48.676	18636.4		1				20.064	10950		1			43.041	3421.2		1
	53.298	20755.8		1				96.504	37774.8		1				28.925	13887		1			30.604	8131		1
	21.68	6510.07		1				22.347	6774.94		1				35.476	8059.8		1			20.628	12324		1
	43.229	16106.3		1				37.131	13269.2		1				52.179	11309		1			39.743	7019		1
	21.021	6252.01		1				30.685	10329.2		1				25.733	3308.2		1			45.432	844.67		1
	22.613	6881.56		1				41.767	15424.8		1				48.539	8809.7		1			24.92	2060.5		1
	21.288	6356.12		1				53.13	20679.4		1				32.429	7820.4		1			19.037	5290.4		1
	23.316	7165.95		1				21.064	6268.74		1				18.798	3390.4		1			48.913	6026.5		1
	25.28	7979.01		1				36.282	12876.8		1				64.115	14514		1			21.916	19304		1
	22.836	6971.37		1				15.34	4205.19		1				39.883	16123		1			21.035	2146.3		1
	20.882	6198.06		1				84.531	33644.3		1				28.688	2737.7		1			20.872	4799.3		1
	25.578	8104.58		1				21.354	6381.95		1				49.064	8785.4		1			36.343	728.44		1
	44.648	16767.4		1				65.722	26225		1				27.634	2410.1		1			16.619	1363.9		1
	27.748	9034.33		1				44.775	16826.5		1				42.676	14318		1			24.923	4969.9		1
	50.376	19419.8		1				17.071	4791.37		1				31.387	2779.2		1			27.712	16154		1
	50.606	19525.5		1				22.781	6949.19		1				36.027	18392		1			22.354	8657.2		1
	62.617	24895.6		1				64.749	25811.4		1				19.974	4209.1		1			19.65	9057.3		1
	36.304	12887		1				38.025	13683.5		1				38.766	10999		1			24.657	3760.8		1
	44.101	16512.6		1				59.214	23408.2		1				22.466	2551.7		1			42.063	15057		1
	24.278	7560.94		1				50.836	19631.1		1				32.263	20997		1			23.252	6298.1		1
	22.842	6973.79		1				29.109	9629.75		1				36.273	12733		1			18.03	13277		1
	46.126	17454.8		1				27.02	8719.55		1				47.316	17508		1			27.342	12931		1
	18.318	5235.24		1				14.936	4073.78		1				29.093	5882.6		1			27.549	13082		1
	24.585	7688.33		1				61.615	27876.5		1				66.797	21443		1			28.242	4841.8		1
	30.517	10254.2		1				158.53	72058.9		1				64.431	2059.6		1			18.27	7134.3		1
	16.471	4584.08		1				51.577	22190.6		1				20.551	6012.8		1			24.945	3966		1
	21.52	6447.08		1				63.986	29214.6		1				45.588	11220		1			28.644	5036.1		1
	46.159	17470.1		1				54.499	23844.6		1				27.341	4058.4		1			13.366	8482.8		1
	28.813	9499.53		1				23.053	7317.89		1				20.658	7587.8		1			17.793	44224		1
	46.312	17541.2		1				93.783	45231.2		1				15.926	5065.3		1			17.587	9488.9		1
	24.327	7581.23		1				81.062	38622.2		1				19.112	3141		1			24.33	10594		1
	26.003	8284.58		1				35.936	13582.5		1				49.273	7270.4		1			21.186	9012.2		1
	22.997	7036.45		1				83.604	39974.4		1				45.344	9452.5		1			17.723	7000.9		1
	34.81	12199.4		1				31.157	11128.2		1				45.333	12746		1			14.837	5781.8		1
	27.212	8491.92		1				35.966	13598.2		1				27.314	2898.4		1			18.895	9724.7		1
	40.206	13852		1				63.183	28762		1				38.775	5888.3		1			27.159	6003.9		1
	37.121	12572.1		1				56.858	25182		1				24.141	1523.3		1			21.306	7743.3		1
	26.488	8202.1		1				55.187	24234.6		1				37.279	6515.9		1			17.392	9865.6		1
	23.306	6955.05		1				55.311	24304.9		1				40.904	9129.9		1			59.937	11894		1
	22.769	6749.72		1				94.993	45838.2		1				46.7	6758.4		1			32.392	3197.9		1
	39.128	13405.6		1				47.587	19944.2		1				19.717	12958		1			48.875	29644		1
	24.251	7320.28		1				44.965	18480.8		1				20.241	4794.5		1			26.483	34374		1
	34.085	11310.1		1				96.768	46721.7		1				29.498	8846.1		1			27.446	6338.8		1
	21.883	6414.77		1				51.876	22359.6		1				24.218	23570		1			30.974	10073		1
	39.39	13514.2		1				51.876	22359.6		1				28.617	12108		1			34.645	19638		1
	20.308	5832.33		1				60.291	22389		1				42.931	12863		1			23.489	6300.5		1
	22.022	6466.99		1				20.147	5819.5		1				26.196	35654		1			17.583	3145.2		1
	34.053	11296.8		1				52.704	19377		1				39.906	20709		1			15.392	4551		1
	33.31	10988.5		1				30.027	9762.4		1				28.668	12904		1			48.774	10143		1
	23.905	7186.01		1				23.908	7258.1		1				31.872	6060.3		1			22.593	5637.3		1
	21.03	6097.14		1				23.346	7037.11		1				47.741	14557		1			18.421	4130.7		1
	20.468	5890.68		1				70.44	26133.6		1				21.206	5483		1			39.344	6700.5		1
	22.829	6772.58		1				52.199	19170.7		1				17.411	2567.3		1			58.349	9581.4		1
	22.833	6774.1		1				34.137	11509		1				41.609	8891.5		1			48.113	14453		1
	49.343	17562.8		1				47.936	17405.1		1				36.267	1181.7		1			15.146	74800		3
	42.636	14853.6		1				18.968	5390.82		1				32.617	6088.1		1			17.302	4499.4		3
	39.55	13580.5		1				39.436	13786.9		1				31.565	18210		1			45.519	12720		3
	36.842	14060.7		1				22.4	6669.57		1				21.093	30793		1			26.228	7407.1		3
	124.57	59410.7		1				43.589	15566.6		1				25.526	10915		1			43.632	15326		3
	52.224	22556.4		1				38.094	13209.5		1				80.502	3688.8		1			71.465	13566		3
	56.738	25114		1				27.321	8635.95		1				25.137	14268		1			23.575	9370.8		3
	42.743	17252.1		1				27.525	8719.98		1				27.821	22146		1			37.376	16564		3
	28.827	9980.93		1				47.564	17249.1		1				36.988	10800		1			25.351	5106.3		3
	40.463	16005		1				33.221	11117.2		1				99.155	18169		1			18.534	27243		3
	109.33	52724.8		1				46.069	16619.5		1				20.464	8358.7		1			18.534	27243		3
	34.365	9834.82		1				27.411	8673		1				35.254	3457.5		1			43.191	7184.7		3
	34.754	9954.32		1				43.424	15496.3		1				24.365	4293.7		1			23.412	11844		3
	37.676	10837.7		1				37.937	13142		1				27.995	8520.9		1			16.856	26606		3
	15.701	4007.04		1				47.354	17641.3		1				26.138	3667.3		1			18.375	24543		3
	30.629	8668.35		1				26.221	8293.57		1				52.189	19961		1			21.004	12771		3
	22.187	5976.5		1				26.778	8526.96		1				15.742	7123.6		1			20.769	45643		3
	21.107	5636.61		1				39.671	14201		1				25.506	4004.2		1			21.479	44753		3
	22.649	6122.74		1				61.401	23672.2		1				33.222	2790.4		1			16.494	29740		3
	38.089	10960.4		1				53.679	19124		1				31.156	20739		3			16.51	26329		3
	20.77	5531.22		1				38.72	13174		1				36.295	15490		3			34.524	23668		3
	39.188	13983.9		1				31.553	10224.3		1				20.472	8231.3		3			23.133	47670		3
	55.604	21240.7		1				64.623	65117.4		3				33.851	23214		3			21.696	7645.6		3
	36.052	12577.1		1				67.057	67297.6		3				30.573	11009		3			15.897	5372.1		3
	33.826	11585		1				35.087	33957.5		3				22.331	5767.5		3			15.536	5841		3
	30.421	10087.2		1				48.982	49592.9		3				20.596	16851		3			38.531	18358		3
	35.229	12209.4		1				39.54	39096.7		3				37.928	21138		3			34.976	17202		3
	26.015	8207.66		1				67.589	67765.6		3				30.807	6272.3		3			21.805	63551		3
	55.31	21115		1				45.582	45894.2		3				14.69	4386.4		3			20.435	49283		3
	24.076	7410.66		1				63.773	85599.1		3				20.759	20282		3			19.072	58621		3
	56.295	21535.2		1				62.205	83046.4		3				23.994	24399		3			33.982	1289.3		3
	26.163	8269.36		1				53.056	68030.9		3				18.457	25233		3			43.804	6670.8		3
	45.912	16999.7		1				67.91	92284.9		3				106	70455		3			42.005	19381		3
	33.606	11487.4		1				29.165	30240.2		3				29.979	19851		3			34.509	24814		3
	22.842	6915.65		1				52.739	67509.1		3				21.618	17950		3			42.005	26328		3
	25.058	7811.56		1				52.492	67102.6		3				41.196	35438		3			39.348	13840		3
	29.165	9543.36		1				66.545	90087.6		3				35.747	6378.8		3			35.024	7946.1		3
	26.343	8344.55		1				55.245	71633.9		3				46.499	12466		3			18.774	10069		3
	45.138	16654.2		1				39.12	45379.3		3				45.757	24988		3			31.308	17561		3
	35.575	12363.9		1				51.881	66097.2		3				29.508	6696		3			47.725	39261		3
	21.26	6297		1				33.332	36401.8		3				31.69	15633		3			30.47	14918		3
	49.579	18625.2		1				65.709	88737.4		3				51.5	36971		3			25.012	71232		3
	101.21	33365.7		1				52.645	67354.4		3				33.026	9014.6		3			31.936	25071		3
	33.643	11082.5		1				48.542	60611.8		3				30.642	52307		3			20.28	14601		3
	31.053	10019.8		1				92.97	130462		3				18.508	2896.2		3			28.764	14074		3
	38.561	13108.7		1				55.306	71734.3		3				18.659	21595		3			20.573	17772		3
	28.846	9122.63		1				72.519	99631.3		3				81.399	23333		3			23.45	2726.8		3
	25.003	7593.53		1				47.595	59060.8		3				60.302	49126		3			38.015	23991		3
	41.237	41030.8		3				49.289	61837.1		3				76.09	31208		3			25.055	34546		3
	35.923	34927.5		3				51.526	65513.1		3				31.438	31499		3			26.344	12450		3
	56.078	56955.3		3				61.947	82625.6		3				39.761	13595		3			26.574	4399.1		3
	23.686	20854.9		3				62.772	83970.5		3				36.646	37703		3			15.797	30851		3
	22.769	20846.4		3				52.747	67522.3		3				29.104	17596		3			34.193	5022.8		3
	22.712	20777.5		3				27.707	26315.2		3				42.09	21243		3			26.992	18591		3
	24.575	23067.3		3				37.337	38489.7		3				28.027	14886		3			23.564	3811.4		3
	27.649	26991.4		3				42.29	44811.4		3				29.381	11607		3			34.467	5100.5		3
	31.313	31852.2		3				53.276	58436.6		3				27.132	23448		3			86.763	25106		3
	18.926	16383.6		3				66.581	73614.2		3				15.824	20153		3			17.535	22667		3
	23.444	21668.3		3				57.651	63611.5		3				32.103	30140		3			24.354	3554.3		6
	29.379	29265.3		3				59.964	66277.1		3				35.426	15959		3			28.397	58883		6
	30.771	31123		3				69.414	76620.2		3				56.167	91026		3			29.861	16513		6
	18.971	16433.5		3				59.001	65173.4		3				37.975	13195		3			33.349	27531		6
	34.994	36875.1		3				37.708	38964.4		3				38.768	26262		3			20.709	16377		6
	34.619	36358.7		3				27.279	25789.1		3				23.073	4474.8		3			21.259	12541		6
	19.596	17132.5		3				50.11	54592.1		3				31.219	29147		3			88.864	68589		6
	27.493	26788.4		3				26.374	24683.8		3				36.983	15240		3			19.056	47684		6
	24.534	23016.1		3				72.582	79883.9		3				19.35	7618.5		3			44.069	32870		6
	23.786	22088.5		3				55.432	61007.9		3				43.051	23981		3			20.599	29720		6
	66.208	79342.7		3				41.169	42776.9		3				30.068	42567		3			36.922	23447		6
	19.816	17381.3		3				16.387	13421.1		3				42.185	13158		3			40.144	13306		6
	33.211	34428.4		3				33.385	33080		3				32.251	13902		3			43.711	19520		6
	25.499	24229.2		3				26.539	24683.2		3				18.356	9643.4		3			43.711	19520		6
	36.804	39379		3				21.356	18665.8		3				64.348	18314		3			43.711	49577		6
	28.858	28576.2		3				23.84	21496.3		3				15.909	14724		3			32.457	2696		6
	32.871	33964.6		3				29.333	28070.4		3				29.805	7179.5		3			26.98	30327		6
	39.814	43572.6		3				48.174	51326.1		3				59.664	29935		3			24.923	4969.9		6
	29.045	28823.1		3				29.023	27691.2		3				22.261	27629		3			27.712	16154		6
	22.581	20619.3		3				27.227	25510.2		3				31.314	1614.4		3			22.354	8657.2		6
	31.647	32303.1		3				41.702	43436.4		3				28.429	9172.9		3			19.65	9057.3		6
	51.705	60126.3		3				36.789	37326.2		3				17.787	33934		3			24.657	3760.8		6
	24.92	23499.2		3				39.344	40511.3		3				35.939	23773		3			42.063	15057		6
	32.899	34002.7		3				24.636	22425.6		3				22.834	19773		3			23.252	6298.1		6
	22.728	20796.8		3				31.794	31103.6		3				31.271	2468.1		3			18.03	13277		6
	20.284	17915.2		3				45.071	47574.2		3				18.888	13929		3			27.342	12931		6
	29.135	28942.2		3				28.264	26765.9		3				23.569	15098		6			27.549	13082		6
	22.96	20480.8		3				61.093	66095.6		3				25.446	249040		6			41.717	113600		6
	39.169	40293.5		3				39.934	41244.9		3				27.209	67091		6			35.572	80010		6
	53.963	58130.8		3				36.483	36944.2		3				32.532	28285		6			18.428	20494		6
	29.611	28411.2		3				44.116	46407.3		3				30.921	33838		6			27.279	34371		6
	60.543	65498.9		3				44.622	47026.2		3				38.584	49973		6			49.258	43659		6
	31.778	31083.8		3				61.581	73385		3				36.032	51513		6			16.775	121030		6
	24.657	22450.2		3				65.582	78547.3		3				36.933	50885		6			19.775	31443		6
	28.423	26959.3		3				34.568	36288.6		3				22.828	8136.9		6			40.127	82278		6
	24.329	22066		3				52.735	61538.1		3				33.279	34977		6			73.407	50149		6
	18.662	15741.8		3				49.468	57042.2		3				42.252	51554		6			19.132	74434		6
	22.309	19738.2		3				29.467	29382.1		3				42.91	35732		6			17.058	123460		6
	22.399	19840.4		3				54.149	63466.6		3				40.461	89993		6			18.895	77391		6
	20.128	17311.8		3				24.485	22955		3				43.374	36318		6			30.718	1978.3		6
	26.436	24559.8		3				27.972	27412.7		3				42.24	74137		6			30.568	118140		6
	42.646	44601.5		3				45.847	52008.8		3				42.652	56704		6			32.913	80656		6
	65.201	70454.3		3				80.557	96575.8		3				20.102	165050		6			29.701	75147		6
	31.187	30352.3		3				23.969	22314.4		3				31.848	59956		6			35.685	141860		6
	26.031	24076		3				38.271	41419.4		3				31.558	59653		6			33.85	44503		6
	30.243	29187.7		3				35.58	37683.9		3				49.426	69478		6			32.875	30865		6
	32.317	31752.3		3				68.728	82508.9		3				42.096	28462		6			21.393	45878		6
	43.704	45902.3		3				19.474	16995.2		3				33.485	67033		6			40.373	50110		6
	25.154	23035.4		3				28.069	25011.1		3				26.533	13062		6			16.945	61485		6
	22.179	19590.9		3				37.995	35662.9		3				38.175	197020		6			32.453	74177		6
	66.717	72018.8		3				57.612	54504.5		3				95.186	139440		6			24.558	11878		6
	31.549	30800.2		3				44.691	42527.3		3				21.844	8913.1		6			26.944	-99907		6
	36.876	37434.8		3				33.609	30993.7		3				34.451	46965		6			26.944	34009		6
	18.832	15921.1		3				39.712	37458.3		3				43.59	130500		6			31.057	45502		6
	21.285	18586.6		3				43.202	41034.7		3				32.035	22299		6			27.901	50903		6
	18.739	14806.8		3				64.451	60093.7		3				32.34	46585		6			20.202	78709		6
	25.175	20963.4		3				40.103	37864.1		3				27.214	17800		6			50.791	132110		6
	34.479	29966.5		3				49.206	46917.8		3				29.306	18384		6			22.379	91717		6
	20.649	16595.1		3				36.287	33857.1		3				33.428	18665		6			19.028	57201		6
	24.192	20005.3		3				37.525	35167.8		3				29.192	12162		6			22.626	-57203		6
	22.017	17900.9		3				36.805	34406.6		3				29.28	64629		6			22.626	65301		6
	33.064	33034.5		3				98.603	81076.7		3				25.531	9864.9		6			23.988	113300		6
	22.052	19572.1		3				24.818	21524.6		3				36.001	31407		6			26.871	20440		6
	45.112	48379.6		3				51.617	49173.9		3				31.374	41398		6			28.559	54808		6
	20.548	17875.3		3				39.486	37223.2		3				18.531	131600		6			30.799	43223		6
	34.381	34711.5		3				55.461	52638.2		3				76.465	96511		6			53.666	134810		6
	43.335	46136.8		3				21.58	18131.6		3				29.039	64617		6			17.293	125250		6
	29.988	29150		3				42.03	39845.5		3				30.449	124140		6			20.809	199470		6
	24.719	22690.6		3				54.945	52182.8		3				27.305	34103		6			18.889	205430		6
	45.118	48387.1		3				52.584	122663		6				47.738	197790		6			16.447	193650		6
	27.643	26236.4		3				81.677	195675		6				33.028	73762		6			21.767	23344		6
	56.915	134407		6				29.098	57786.4		6				27.236	49164		6			25.25	114660		6
	31.917	65336.9		6				32.435	66742.4		6				36.758	56412		6			26.755	24005		6
	48.285	110805		6				55.323	130117		6				43.284	117170		6			35.103	98308		6
	28.656	56619.9		6				23.386	43194.5		6				25.48	63166		6			22.716	9449.1		6
	57.373	135635		6				21.151	37840		6				72.569	293000		6			79.075	98293		6
	57.373	135635		6				23.404	43238.5		6				46.932	30063		6			73.906	162230		6
	47.166	100229		6				114.39	330315		6				101.38	105000		6			31.352	134440		6
	33.154	65585		6				38.147	88590.6		6				56.91	128000		6			25.338	46325		6
	14.997	24165.9		6				89.661	258970		6				31.684	42505		6			21.106	68468		6
	81.806	172575		6				47.715	120172		6				36.963	32856		6			20.796	66738		6
	24.189	43805.1		6				50.77	130492		6				56.342	117000		6			36.858	90776		6
	23.786	42867.2		6				134.82	381511		6				80.035	133000		6			44.318	73784		6
	25.372	46586.2		6				83.259	238903		6				19.687	144000		12			44.912	80064		6
	24.057	43497.4		6				85.603	246320		6				34.67	120000		12			25.675	151410		12
	43.893	92268.2		6				54.127	141893		6				43.145	72000		12			24.484	88797		12
	30.878	59941.1		6				49.559	126393		6				24.026	117000		12			22.154	57335		12
	27.949	52766.7		6				47.556	119637		6				44.059	138000		12			51.257	295360		12
	63.208	136723		6				44.142	108215		6				47.373	111000		12			22.708	38374		12
	25.08	45896		6				55.509	146597		6				34.734	67200		12			31.186	170040		12
	30.67	59427.8		6				61.967	168560		6				50.896	213000		12			30.873	61102		12
	37.675	76863.5		6				67.414	186957		6				26.288	130000		12			81.398	228870		12
	89.958	259886		6				41.184	98449.1		6				38.582	108000		12			31.175	134610		12
	54.834	144299		6				167.98	450750		6				26.081	78200		12			22.991	103670		12
	41.303	98839.1		6				55.349	146052		6				49.531	102000		12			30.919	193990		12
	42.401	102450		6				85.014	244464		6				30.869	48200		12			27.959	129860		12
	112.49	325198		6				47.518	119509		6				33.346	89900		12			59.392	303490		12
	91.503	264630		6				68.433	152620		6				31.19	94900		12			31.302	56377		12
	32.04	69476.8		6				35.787	73349.2		6				29.961	58700		12			59.169	100020		12
	63.022	172137		6				109.91	225093		6				42.356	53400		12			23.157	40590		12
	40.337	95680.6		6				64.877	144834		6				27.093	98500		12			34.656	189260		12
	47.749	120287		6				35.169	71755.4		6				76.281	160000		12			47.388	239570		12
	32.341	70391.7		6				31.238	61680.5		6				27.301	251000		12			40.542	55544		12
	30.062	63547.6		6				42.098	89634.7		6				61.18	36500		12			117.43	310350		12
	44.889	110702		6				39.633	83283.3		6				44.54	289000		12			26.153	235320		12
	113.83	328813		6				36.761	75863.9		6				70.124	280000		12			50.635	49954		12
	52.558	136559		6				120.25	238548		6				65.683	282000		12			16.118	72101		12
	32.379	70507.5		6				47.109	102413		6				57.191	198000		12			16.118	125670		12
	51.53	133069		6				25.57	47562.3		6				52.154	278000		12			52.966	44975		12
	63.751	174605		6				25.13	46498.6		6				48.091	241000		12			26.153	235320		12
	33.616	74301.5		6				40.543	85631.1		6				41.601	88400		12			38.758	129860		12
	28.932	60229.5		6				68.632	153049		6				50.292	251000		12			49.804	426230		12
	39.701	93611		6				30.252	59180.3		6				66.257	102000		12			27.303	84418		12
	28.708	59578.2		6				53.906	119267		6				36.547	164000		12			39.652	125160		12
	38.376	89327		6				84.233	184102		6				50.567	249000		12			20.528	266310		12
	25.11	49434.3		6				94.346	201654		6				41.428	196000		12			59.839	176550		12
	40.384	95833.8		6				20.195	35045.6		6				28.06	386000		12			26.662	154520		12
	15.969	24518.6		6				50.331	110484		6				48.488	215000		12			21.633	80903		12
	21.12	33865.8		6				23.925	43616.8		6				56.764	119000		12			33.632	119430		12
	24.909	41084.1		6				48.009	104681		6				28.883	219000		12			17.902	46524		12
	51.003	86941.4		6				67.758	151162		6				46.021	169000		12			41.23	109680		25
	27.049	45197.6		6				29.402	57910.4		6				33.183	258000		12			82.407	179700		25
	36.661	63243.5		6				26.181	49693		6				26.527	92000		12			43.678	224000		25
	26.485	49792.2		6				53.84	122979		6				26.156	31100		12			70.785	44777		25
	31.574	62535.5		6				34.144	67776.4		6				29.15	305000		12			35.234	23734		25
	34.894	71046.7		6				65.089	139507		6				62.68	666000		12			21.351	163160		25
	45.777	99039.5		6				64.298	137881		6				29.26	78900		12			64.947	170020		25
	31.027	61144.3		6				27.694	51987.4		6				34.418	64400		12			87.35	136690		25
	24.084	43994.3		6				49.115	104250		6				40.545	73900		12			137.68	288710		25
	48.412	105693		6				73.996	156913		6				29.377	147000		12			15.471	26215		25
	25.957	48502.6		6				44.688	93688.3		6				38.201	146000		12			30.253	148950		25
	17.925	30151.7		6				38.845	79403.2		6				31.574	173000		12			25.29	91803		25
	32.533	64983.5		6				23.727	42622		6				33.253	152000		12			22.654	22747		25
	27.784	52995.2		6				24.425	44239.9		6				39.095	78100		12			18.453	29983		25
	45.196	97562.2		6				72.79	111810		12				20.834	106000		12			42.374	339680		25
	58.675	130655		6				53.053	75907		12				29.646	70100		12			97.424	141130		25
	37.679	78235.6		6				51.593	125610		12				36.693	367000		12			51.23	520780		25
	34.554	70171.1		6				43.345	80086		12				26.741	41400		12			98.361	296980		25
	26.112	49520.2		6				54.479	83852		12				30.275	312000		12			113.96	291620		25
	38.57	82289.7		6				28.829	12981		12				42.203	143000		12			44.698	80829		25
	31.192	62581.9		6				44.931	27256		12				36.147	70600		12			32.859	215690		25
	38.614	82408.3		6				46.04	86777		12				39.789	137000		12			57.054	91576		25
	26.781	49798.9		6				58.383	57650		12				28.362	149000		12			42.154	323620		25
	42.504	88385.6		6				70.143	85643		12				35.303	191000		12			21.353	218230		25
	32.332	63302.4		6				54.544	61992		12				55.092	540520		25			24.234	41276		25
	25.585	46959.4		6				25.615	48752		12				27.002	70726		25			20.556	34508		25
	22.132	38984.7		6				28.145	40033		12				35.799	294490		25			46.625	194190		25
	26.839	49937.4		6				41.573	99270		12				33.397	270040		25			43.761	169800		25
	42.612	88649		6				53.728	149030		12				35.98	147730		25			29.995	403450		25
	49.309	104706		6				23.222	35123		12				31.723	732950		25			27.985	99027		25
	51.94	110833		6				35.623	44563		12				36.247	202390		25			55.418	246010		25
	26.318	48695.7		6				22.795	41959		12				45.106	416260		25			27.181	134040		25
	22.765	40417.7		6				66.285	144510		12				26.282	370320		25			76.6	410110		25
	66.021	316422		12				30.931	75715		12				21.604	339130		25			29.514	18014		25
	28.251	111112		12				43.424	93016		12				35.976	131900		25			36.988	323510		25
	27.823	108873		12				56.604	104020		12				42.345	110750		25			33.883	271370		25
	30.797	124632		12				54.547	190960		12				35.345	293210		25			56.875	567460		25
	46.135	209642		12				45.065	124540		12				27.603	14589		25			39.649	373990		25
	47.947	219733		12				63.647	106150		12				34.251	90371		25			26.272	279200		25
	25.307	95945.8		12				56.032	116000		12				40.163	229680		25			31.886	229100		25
	32.863	135815		12				51.561	41679		12				35.742	385740		25			26.426	330900		25
	19.911	69956.8		12				58.967	-1809100		12				47.511	284710		25			20.87	238690		25
	24.083	89821.7		12				58.967	142490		12				44.496	385880		25			41.339	196110		25
	53.877	252386		12				40.979	184120		12				39.416	76128		25			44.446	356450		25
	22.092	80130.4		12				169.31	243760		12				31.865	195450		25			24.602	229050		25
	19.948	70125.1		12				59.848	251720		12				39.769	328050		25			81.818	491060		25
	34.432	144406		12				33.601	73951		12				50.254	56498		25			48.213	402950		25
	29.744	119001		12				68.97	107860		12				44.177	183320		25			50.316	153800		25
	28.161	110640		12				67.643	273340		12				36.188	88332		25			30.397	202200		25
	53.022	247722		12				67.51	138550		12				32.927	68752		25			37.773	121950		25
	41.144	181729		12				35.91	216100		12				25.827	88453		25			36.802	759550		25
	29.84	119512		12				30.816	82223		12				48.274	226060		25			23.377	186660		25
	25.876	98831.4		12				55.178	253810		12				19.925	300710		25			22.893	38856		25
	26.614	102608		12				47.026	45026		12				52.214	232940		25			20.43	504910		25
	25.316	95991.2		12				20.37	67999		12				49.746	145130		25			26.483	150330		25
	28.818	114094		12				26.199	70566		12				52.148	124600		25			61.752	807390		25
	29.266	116462		12				31.722	117500		12				20.299	292610		25			27.023	528550		25
	27.597	107695		12				32.942	44740		12				48.15	166350		25			18.711	957080		25
	20.739	73759.9		12				24.306	67255		12				25.239	131320		25			20.74	617430		25
	30.814	124723		12				35.554	211660		12				25.222	332160		25			38.988	614050		25
	21.5	77320.1		12				68.587	55814		12				26.151	36922		25			82.771	690610		25
	24.7	92894		12				23.2	139100		12				30.981	121820		25			62.913	279840		25
	64.872	310565		12				43.763	38328		12				49.709	1318500		25			88.415	911380		25
	42.505	189347		12				46.404	120880		12				40.263	60315		25			29.247	475100		25
	26.068	99810.4		12				34.108	57166		12				72.008	534170		25			79.331	526170		25
	64.622	309284		12				53.827	148270		12				32.304	252030		25			59.236	535190		25
	18.704	64553.7		12				75.998	181740		12				51.039	315110		25			25.668	245390		25
	28.004	109818		12				33.863	63031		12				19.005	333020		25			63.497	831970		25
	34.115	135957		12				17.368	529970		12				38.922	139620		25			29.997	335140		25
	27.313	102456		12				32.337	73132		12				45.48	323760		25			25.093	97133		25
	32.991	130359		12				57.031	240450		12				35.103	207720		25			40.864	102560		25
	13.457	42724.8		12				37.075	166480		12				22.529	613200		25			22.897	171880		25
	26.98	100851		12				52.765	148080		12				83.365	228660		25			59.731	413250		25
	33.365	132220		12				49.699	173940		12				36.508	175060		25
	22.61	80322.4		12				33.935	182210		12				28.551	66510		25
	31.329	122112		12				19.4	77747		12				38.849	265780		25
	26.145	96847.9		12				38.293	153300		12				38.897	184710		25
	18.742	63304.3		12				117.5	169910		12				29.031	169380		25
	43.703	183604		12				137.05	434360		12				33.88	345000		25
	22.147	78218.7		12				49.806	444670		12				39.259	233000		25
	23.058	82372.9		12				88.034	309890		12				42.754	693000		25
	49.076	249523		12				63.007	80533		12				38.343	508000		25
	39.449	185587		12				30.44	245434		25				34.823	870000		25
	37.526	173200		12				37.638	324304		25				38.533	229000		25
	38.157	177245		12				26.889	208050		25
	44.458	218533		12				75.902	729602		25
	42.642	206490		12				69.27	665459		25
	30.49	129636		12				35.459	300134		25
	58.41	312944		12				29.045	230585		25
	21.706	80937.6		12				102.84	955316		25
	45.79	227424		12				71.946	691741		25
	27.189	110440		12				85.888	819779		25
	53.208	277537		12				72.688	698933		25
	29.984	126634		12				96.691	908640		25
	60.836	329442		12				41.602	368584		25
	49.505	252422		12				32.182	264221		25
	60.848	329523		12				81.42	780393		25
	48.958	248726		12				39.263	342424		25
	60.843	329489		12				34.499	289549		25
	50.546	259467		12				138.75	1.17833e+06		25
	36.979	169708		12				63.822	610345		25
	58.206	311555		12				43.979	395192		25
	35.131	158030		12				39.902	349564		25
	23.028	87740.2		12				44.284	398604		25
	50.874	261690		12				85.976	820539		25
	70.312	393317		12				45.48	411972		25
	47.194	236840		12				94.784	893598		25
	62.994	344084		12				85.705	818196		25
	56.036	296781		12				54.342	509832		25
	60.538	327417		12				56.562	533835		25
	49.096	249658		12				29.046	230596		25
	49.033	249232		12				74.424	841148		25
	30.439	129332		12				97.18	1.12693e+06		25
	38.98	182550		12				50.681	520764		25
	30.994	132646		12				47.223	474070		25
	35.723	161751		12				142.38	1.59494e+06		25
	44.825	220978		12				78.312	892006		25
	45.72	226955		12				92.421	1.06972e+06		25
	44.48	218679		12				36.098	328235		25
	46.598	232838		12				143.38	1.60379e+06		25
	46.936	235107		12				52.187	541197		25
	57.121	253976		12				62.775	685200		25
	73.472	326427		12				128.6	1.46662e+06		25
	16.739	55425.9		12				83.589	959808		25
	44.062	189339		12				37.704	348678		25
	22.109	78742.7		12				36.137	328728		25
	22.01	78287.3		12				183.06	1.90911e+06		25
	51.545	219842		12				56.739	486593		25
	49.397	209827		12				68.11	582139		25
	31.289	121473		12				53.408	456645		25
	57.763	247905		12				74.538	631673		25
	28.327	107028		12				112.78	859642		25
	25.653	94239.9		12				52.613	449526		25
	34.173	135696		12				54.382	465649		25
	38.162	155434		12				71.769	610868		25
	28.382	223598		25
	27.834	217860		25
	20.804	148123		25
	62.034	591809		25
	54.784	514631		25
	33.77	281544		25
	56.314	531166		25
	28.78	227787		25
	42.273	376096		25
	36.627	313068		25
	87.61	834543		25
	56.538	533577		25
	27.129	210531		25
	33.263	275995		25
	64.574	618076		25
	38.852	337835		25
	32.611	268884		25
	27.717	216639		25
	30.138	242203		25
	22.28	162060		25
	48	440054		25
	54.54	511983		25
	28.998	230088		25
	37.263	320132		25
	32.724	270115		25
	20.785	147947		25
	27.253	211815		25
	50.073	463029		25
	59.515	565345		25
	36.844	315476		25
	44.187	397519		25
	26.845	207596		25
	45.61	413424		25
	28.023	219835		25
	27.65	215941		25
	23.589	174769		25
	30.29	243828		25
	41.41	344602		25
	54.805	472773		25
	33.523	266014		25
	31.322	244154		25
	33.342	264211		25
	31.647	247372		25
	49.411	422423		25
	25.643	188915		25
	31.222	243165		25
	27.026	202144		25
	38.846	363369		25
	40.949	390718		25
	41.111	392840		25
	52.335	543208		25
	59.287	637822		25
	49.012	498181		25
	42.507	411198		25
	20.935	134072		25
	29.147	196881		25
	22.694	147383		25
	33.962	233203		25
	24.598	161948		25
	51.49	350650		25
	30.976	210805		25
	36.986	255319		25
	21.057	134989		25
	17.092	105932		25
	61.81	551659		25
	28.715	221258		25
	22.371	159904		25
	21.494	151854		25
	33.7	271900		25
	59.346	548051		25
	53.5	488389		25
	63.509	589160		25
	23.775	175048		25
	32.907	258881		25
	31.724	247222		25
	22.115	155786		25
	36.661	296021		25
	33.295	262713		25
	24.137	174282		25
	61.21	525633		25
	52.229	445996		25
	26.948	200792		25
	39.821	327234		25
	17.848	118943		25
	42.056	349167		25
	39.289	321993		25
	34.985	279428		25

## Sheet: Suppl Fig 1
							wt YidC proteoliposomes		R366E YidC proteoliposomes	dCH2 YidC proteoliposomes		K401E YidC proteoliposomes	R384E YidC proteoliposomes											dCH2 YidC	R366E YidC	R384E YidC	wt YidC	negative control
			S1a																			S1b

## Sheet: Suppl Fig 5
			Exemplary force curves																	Data for histograms
																				Pulling reconstituted Pf3						Pf3 bound to YidC at >50ms
			distance(nm)	Force(pN)		distance(nm)	Force(pN)		distance(nm)	Force(pN)		distance(nm)	Force(pN)		distance(nm)	Force(pN)				Unbinding force(pN)		x_kernel density function	Probability density			Unbinding force(pN)		x_kernel density function	Probability density
			0	174.534		0	170.82		0	164.82		0	185.07		0	165.2				35.019		4.38238	2.0099e-05			16.449		-3.59955	2.73077e-05
			0.16249	174.835		0.156556	170.23		0.156556	162.42		0.156556	184.45		0.156556	163.1				40.802		5.57541	3.11968e-05			16.59		-2.36469	4.84398e-05
			0.262589	172.125		0.313112	167.83		0.313112	160.02		0.313112	184.44		0.313112	159.79				58.239		6.76844	4.76154e-05			16.661		-1.12983	8.31996e-05
			0.319023	167.306		0.469667	165.13		0.469667	156.71		0.469667	182.62		0.469667	158.6				19.582		7.96148	7.1478e-05			17.085		0.10503	0.000138402
			0.375452	162.487		0.626223	160.32		0.626223	151.9		0.626223	178.39		0.626223	157.7				61.645		9.15451	0.000105555			17.507		1.33989	0.000223039
			0.450601	158.571		0.782779	154.31		0.782779	146.18		0.782779	173.85		0.782779	157.1				30.215		10.3475	0.00015338			17.627		2.57475	0.000348318
			0.519508	154.355		0.939335	149.2		0.939335	142.88		0.939335	168.12		0.939335	155.31				52.818		11.5406	0.000219352			18.144		3.80961	0.000527333
			0.594651	150.439		1.09589	145.29		1.09589	139.57		1.09589	159.97		1.09589	149.29				39.477		12.7336	0.000308825			18.285		5.04447	0.000774272
			0.663563	146.223		1.25245	139.28		1.25245	137.17		1.25245	153.93		1.25245	143.87				57.305		13.9266	0.000428146			18.426		6.27933	0.0011031
			0.719992	141.404		1.409	131.76		1.409	135.67		1.409	148.2		1.409	136.05				45.012		15.1197	0.000584652			18.567		7.51419	0.00152582
			0.776421	136.585		1.56556	126.05		1.56556	131.16		1.56556	142.16		1.56556	129.43				65.147		16.3127	0.000786587			18.984		8.74905	0.0020504
			0.820377	131.164		1.72211	121.24		1.72211	124.23		1.72211	134.31		1.72211	124.62				51.968		17.5057	0.00104294			21.58		9.98391	0.00267888
			0.876806	126.345		1.87867	116.74		1.87867	116.71		1.87867	128.58		1.87867	119.51				55.189		18.6988	0.00136319			21.962		11.2188	0.00340584
			0.93324	121.526		2.03523	111.03		2.03523	110.69		2.03523	124.65		2.03523	115				38.009		19.8918	0.00175691			22.073		12.4536	0.00421777
			0.995906	117.008		2.19178	102.3		2.19178	107.39		2.19178	120.72		2.19178	111.09				51.303		21.0848	0.00223335			22.617		13.6885	0.00509344
			1.12096	115.502		2.34834	95.085		2.34834	105.89		2.34834	115.88		2.34834	108.08				59.589		22.2779	0.00280082			23.567		14.9233	0.00600552
			1.23354	113.394		2.50489	89.374		2.50489	101.68		2.50489	108.64		2.50489	105.68				73.205		23.4709	0.00346607			24.025		16.1582	0.00692315
			1.3274	110.382		2.66145	87.277		2.66145	95.961		2.66145	102.6		2.66145	103.28				45.289		24.6639	0.00423361			24.096		17.3931	0.00781508
			1.36512	104.659		2.818	85.18		2.818	90.245		2.818	98.069		2.818	98.77				87.662		25.857	0.00510498			24.818		18.6279	0.00865291
			1.41531	99.539		2.97456	84.589		2.97456	87.842		2.97456	92.332		2.97456	96.367				43.489		27.05	0.00607818			25.368		19.8628	0.00941398
			1.42807	92.612		3.13112	82.491		3.13112	84.535		3.13112	85.691		3.13112	92.761				48.563		28.243	0.00714708			25.452		21.0976	0.0100834
			1.45955	86.588		3.28767	78.587		3.28767	79.422		3.28767	81.159		3.28767	87.045				25.446		29.4361	0.00830111			25.923		22.3325	0.0106553
			1.54717	83.275		3.44423	74.382		3.44423	77.922		3.44423	78.434		3.44423	82.535				58.265		30.6291	0.00952516			26.374		23.5674	0.0111323
			1.62231	79.36		3.60078	70.477		3.60078	74.314		3.60078	74.504		3.60078	79.53				65.931		31.8221	0.0107998			26.915		24.8022	0.0115254
			1.69746	75.444		3.75734	67.176		3.75734	70.706		3.75734	69.972		3.75734	75.622				37.409		33.0152	0.0121019			27.279		26.0371	0.0118515
			1.77261	71.529		3.91389	63.271		3.91389	66.195		3.91389	65.44		3.91389	72.316				28.628		34.2082	0.0134053			27.634		27.2719	0.0121317
			1.854	67.915		4.07045	59.97		4.07045	59.575		4.07045	61.51		4.07045	69.011				59.081		35.4012	0.0146822			27.707		28.5068	0.0123888
			1.91667	63.397		4.22701	61.185		4.22701	56.268		4.22701	58.182		4.22701	66.307				34.025		36.5943	0.0159047			28.069		29.7417	0.0126445
			1.96686	58.277		4.38356	59.39		4.38356	55.371		4.38356	54.252		4.38356	62.098				53.949		37.7873	0.0170462			28.521		30.9765	0.0129173
			2.05448	54.964		4.54012	56.088		4.54012	52.366		4.54012	49.118		4.54012	56.684				46.495		38.9803	0.0180827			29.165		32.2114	0.0132212
			2.12963	51.049		4.69667	53.689		4.69667	48.155		4.69667	43.381		4.69667	53.679				16.986		40.1734	0.0189949			29.738		33.4462	0.0135645
			2.20477	47.133		4.85323	50.387		4.85323	44.849		4.85323	39.752		4.85323	50.976				75.708		41.3664	0.0197687			29.815		34.6811	0.0139502
			2.32359	45.326		5.00978	46.483		5.00978	44.554		5.00978	38.232		5.00978	47.369				65.044		42.5594	0.020396			30.253		35.916	0.0143767
			2.41746	42.314		5.16634	43.483		5.16634	42.753		5.16634	34.603		5.16634	45.268				46.539		43.7525	0.0208752			30.613		37.1508	0.0148402
			2.47389	37.495		5.3229	38.072		5.3229	41.254		5.3229	31.275		5.3229	41.661				47.754		44.9455	0.0212106			31.01		38.3857	0.0153357
			2.54903	33.58		5.47945	32.361		5.47945	38.85		5.47945	27.647		5.47945	35.042				34.536		46.1385	0.0214122			32.068		39.6205	0.0158592
			2.60546	28.761		5.63601	29.662		5.63601	32.532		5.63601	23.114		5.63601	24.207				50.534		47.3316	0.021494			33.332		40.8554	0.0164075
			2.7118	26.351		5.79256	28.769		5.79256	26.816		5.79256	18.883		5.79256	20.901				75.789		48.5246	0.0214735			33.506		42.0903	0.016978
			2.79942	23.038		5.94912	27.274		5.94912	22.907		5.94912	14.652		5.94912	22.415				70.468		49.7176	0.0213696			33.609		43.3251	0.0175668
			2.91824	21.231		6.10568	23.973		6.10568	18.696		6.10568	12.228		6.10568	25.434				59.94		50.9107	0.0212016			34.973		44.56	0.0181668
			3.03706	19.424		6.26223	19.165		6.26223	15.992		6.26223	9.202		6.26223	22.128				32.758		52.1037	0.0209879			35.087		45.7948	0.0187651
			3.12468	16.111		6.41879	14.959		6.41879	14.191		6.41879	5.8745		6.41879	14.907				23.993		53.2967	0.020745			36.164		47.0297	0.0193427
			3.22478	13.4		6.57534	13.766		6.57534	13.896		6.57534	3.4505		6.57534	12.505				78.579		54.4898	0.0204864			36.287		48.2646	0.0198743
			3.31241	10.087		6.7319	12.271		6.7319	11.795		6.7319	3.7372		6.7319	11.608				90.361		55.6828	0.0202222			36.805		49.4994	0.020331
			3.43746	8.581		6.88845	10.174		6.88845	11.199		6.88845	3.1204		6.88845	9.2062				32.617		56.8758	0.0199589			37.337		50.7343	0.0206836
			3.55004	6.473		7.04501	9.5827		7.04501	9.6989		7.04501	-0.80948		7.04501	7.1052				55.162		58.0689	0.0196991			37.525		51.9691	0.0209073
			3.70629	6.473		7.20157	6.8832		7.20157	6.6934		7.20157	-1.4263		7.20157	6.2089				64.764		59.2619	0.0194415			37.708		53.204	0.0209855
			3.83758	5.268		7.35812	4.7861		7.35812	4.5915		7.35812	-1.742		7.35812	5.3127				56.181		60.4549	0.0191816			37.995		54.4389	0.0209124
			3.98759	4.967		7.51468	4.1949		7.51468	3.0919		7.51468	-4.7683		7.51468	7.1271				40.526		61.648	0.0189123			38.42		55.6737	0.0206934
			4.08769	2.256		7.67123	4.2061		7.67123	6.7125		7.67123	-7.7946		7.67123	6.8333				55.909		62.841	0.0186241			38.42		56.9086	0.0203439
			4.14412	-2.562		7.82779	2.109		7.82779	6.1165		7.82779	-12.026		7.82779	2.9252				30.801		64.034	0.0183065			38.867		58.1434	0.0198849
			4.30037	-2.562		7.98434	0.61421		7.98434	7.0265		7.98434	-15.052		7.98434	-0.079399				30.366		65.227	0.0179487			39.12		59.3783	0.0193396
			4.49405	-0.755		8.1409	1.529		8.1409	4.6233		8.1409	-16.874		8.1409	-0.97564				26.699		66.4201	0.0175406			39.486		60.6131	0.018728
			4.66901	0.148		8.29746	-1.4717		8.29746	1.919		8.29746	-16.888		8.29746	-1.5707				58.813		67.6131	0.0170736			39.54		61.848	0.0180644
			4.82526	0.148		8.45401	-7.4843		8.45401	0.11826		8.45401	-13.589		8.45401	-3.6717				58.855		68.8061	0.0165418			39.712		63.0829	0.017356
			4.88793	-4.37		8.61057	-11.991		8.61057	-2.5861		8.61057	-10.592		8.61057	-2.7608				48.635		69.9992	0.0159421			39.79		64.3177	0.0166036
			5.03794	-4.671		8.76712	-10.775		8.76712	-4.688		8.76712	-12.112		8.76712	-1.8499				69.424		71.1922	0.0152746			40.103		65.5526	0.0158042
			5.25658	-1.659		8.92368	-8.3543		8.92368	-6.4888		8.92368	-14.235		8.92368	-3.9509				54.872		72.3852	0.0145431			41.923		66.7874	0.0149539
			5.48769	1.955		9.08023	-8.9455		9.08023	-8.2895		9.08023	-13.045		9.08023	-6.9555				43.765		73.5783	0.0137544			42.03		68.0223	0.0140513
			5.70632	4.967		9.23679	-8.6331		9.23679	-8.2831		9.23679	-15.469		9.23679	-8.7553				85.727		74.7713	0.0129181			42.29		69.2572	0.0130996
			5.85009	4.365		9.39335	-10.128		9.39335	-7.3732		9.39335	-16.387		9.39335	-9.6515				24.441		75.9643	0.012046			42.769		70.492	0.0121078
			6.01258	4.666		9.5499	-8.6107		9.5499	-8.5716		9.5499	-15.799		9.5499	-9.343				65.429		77.1574	0.0111515			43.202		71.7269	0.01109
			6.20626	6.473		9.70646	-7.0936		9.70646	-11.276		9.70646	-14.006		9.70646	-8.4321				60.125		78.3504	0.0102486			43.258		72.9617	0.0100638
			6.3438	5.57		9.86301	-7.0824		9.86301	-16.691		9.86301	-11.31		9.86301	-8.4248				53.97		79.5434	0.00935124			43.621		74.1966	0.00904855
			6.51252	6.172		10.0196	-5.5653		10.0196	-18.793		10.0196	-8.9151		10.0196	-9.3211				73.879		80.7365	0.00847293			44.691		75.4315	0.00806319
			6.65006	5.268		10.1761	-4.3493		10.1761	-19.389		10.1761	-8.026		10.1761	-9.3138				31.134		81.9295	0.00762587			44.761		76.6663	0.00712437
			6.75016	2.558		10.3327	-2.531		10.3327	-15.166		10.3327	-7.7392		10.3327	-7.8005				43.475		83.1225	0.00682067			44.992		77.9012	0.00624552
			6.86897	0.751		10.4892	-6.4353		10.4892	-13.654		10.4892	-7.4525		10.4892	-4.1789				49.705		84.3156	0.00606599			45.582		79.136	0.00543634
			7.09384	4.064		10.6458	-9.1347		10.6458	-13.045		10.6458	-8.0693		10.6458	-2.3645				31.354		85.5086	0.00536834			45.982		80.3709	0.00470286
			7.25633	4.365		10.8023	-8.8224		10.8023	-14.544		10.8023	-8.385		10.8023	-1.7548				22.254		86.7016	0.00473196			45.994		81.6058	0.0040477
			7.35643	1.654		10.9589	-12.124		10.9589	-16.646		10.9589	-8.0983		10.9589	-3.8558				66.461		87.8947	0.00415884			46.155		82.8406	0.00347063
			7.58755	5.268		11.1155	-11.511		11.1155	-14.833		11.1155	-4.4985		11.1155	-8.6675				24.441		89.0877	0.00364879			47.595		84.0755	0.00296904
			7.75627	5.871		11.272	-14.21		11.272	-11.815		11.272	-4.5129		11.272	-14.383				48.408		90.2807	0.00319965			47.682		85.3103	0.00253848
			7.88756	4.666		11.4286	-15.705		11.4286	-10.001		11.4286	-6.9369		11.4286	-11.665				33.304		91.4738	0.00280758			48.032		86.5452	0.00217308
			8.01262	3.16		11.5851	-16.296		11.5851	-11.501		11.5851	-6.9513		11.5851	-9.8503				26.609		92.6668	0.0024674			48.196		87.7801	0.00186603
			8.13143	1.353		11.7417	-13.875		11.7417	-13		11.7417	-7.267		11.7417	-7.7346				18.438		93.8598	0.00217306			48.542		89.0149	0.00160994
			8.31888	2.859		11.8982	-11.455		11.8982	-12.994		11.8982	-9.6909		11.8982	-5.3178				80.059		95.0529	0.00191809			48.594		90.2498	0.00139722
			8.49384	3.762		12.0548	-8.7329		12.0548	-13.891		12.0548	-11.814		12.0548	-6.5153				71.519		96.2459	0.00169599			48.649		91.4846	0.00122037
			8.68752	5.57		12.2114	-7.8181		12.2114	-14.186		12.2114	-10.021		12.2114	-6.5079				43.045		97.4389	0.00150072			48.982		92.7195	0.0010723
			8.75019	1.052		12.3679	-12.024		12.3679	-14.18		12.3679	-8.5296		12.3679	-8.0066				77.435		98.632	0.00132696			49.206		93.9544	0.000946526
			8.82533	-2.864		12.5245	-14.121		12.5245	-14.776		12.5245	-6.7369		12.5245	-11.011				44.62		99.825	0.00117033			49.289		95.1892	0.00083742
			9.00654	-1.659		12.681	-12.001		12.681	-12.962		12.681	-4.9442		12.681	-11.004				50.215		101.018	0.00102752			50.11		96.4241	0.000740345
			9.21894	1.052		12.8376	-12.894		12.8376	-12.353		12.8376	-4.3563		12.8376	-12.804				53.428		102.211	0.000896237			50.434		97.6589	0.00065177
			9.41261	2.859		12.9941	-12.28		12.9941	-14.455		12.9941	-5.2744		12.9941	-11.893				60.657		103.404	0.000775109			51.526		98.8938	0.000569297
			9.55638	2.256		13.1507	-12.57		13.1507	-14.148		13.1507	-6.4936		13.1507	-9.4759				39.778		104.597	0.000663493			51.617		100.129	0.000491602
			9.68144	0.751		13.3072	-12.86		13.3072	-16.551		13.3072	-7.1104		13.3072	-6.7579				61.73		105.79	0.000561254			51.871		101.364	0.000418281
			9.87512	2.558		13.4638	-12.246		13.4638	-18.05		13.4638	-6.8237		13.4638	-6.7506				41.282		106.983	0.000468535			51.881		102.598	0.000349623
			10.0002	1.052		13.6204	-13.139		13.6204	-17.743		13.6204	-6.5369		13.6204	-7.0445				53.92		108.176	0.000385557			52.492		103.833	0.000286334
			10.0753	-2.864		13.7769	-13.128		13.7769	-16.833		13.7769	-6.5514		13.7769	-6.1336				30.365		109.369	0.000312455			52.645		105.068	0.000229253
			10.1879	-4.972		13.9335	-13.719		13.9335	-14.116		13.9335	-7.4694		13.9335	-4.018				86.603		110.562	0.000249174			52.739		106.303	0.000179103
			10.3566	-4.37		14.09	-16.719		14.09	-13.507		14.09	-7.7851		14.09	-3.1071				68.865		111.755	0.000195416			52.747		107.538	0.000136317
			10.6252	1.052		14.2466	-17.311		14.2466	-13.2		14.2466	-5.9924		14.2466	-3.401				54.804		112.948	0.000150641			52.878		108.773	0.000100945
			10.7689	0.449		14.4031	-15.191		14.4031	-13.193		14.4031	-7.2116		14.4031	-5.8031				28.231		114.141	0.000114097			52.975		110.008	7.26493e-05
			10.9065	-0.454		14.5597	-10.662		14.5597	-14.392		14.5597	-6.3225		14.5597	-10.012				36.207		115.334	8.48813e-05			53.056		111.242	5.07689e-05
			11.0814	0.449		14.7162	-8.8438		14.7162	-16.192		14.7162	-5.4334		14.7162	-12.716				44.829		116.527	6.20079e-05			53.276		112.477	3.44235e-05
			11.2439	0.751		14.8728	-10.941		14.8728	-18.897		14.8728	-6.0502		14.8728	-14.214				29.77		117.72	4.44722e-05			53.408		113.712	2.26325e-05
			11.4376	2.558		15.0294	-12.436		15.0294	-19.493		15.0294	-8.7754		15.0294	-12.4				30.758		118.914	3.1309e-05			53.482		114.947	1.44212e-05
			11.6375	4.666		15.1859	-14.834		15.1859	-19.486		15.1859	-11.199		15.1859	-11.188				46.379		120.107	2.16336e-05			53.503		116.182	8.90169e-06
			11.8499	7.377		15.3425	-16.63		15.3425	-17.974		15.3425	-11.214		15.3425	-9.3735				49.97		121.3	1.46699e-05			53.503		117.417	5.32094e-06
			11.9188	3.16		15.499	-20.534		15.499	-17.968		15.499	-9.7223		15.499	-10.571				56.437		122.493	9.76174e-06			53.56		118.652	3.07904e-06
			12.0501	1.955		15.6556	-21.427		15.6556	-15.853		15.6556	-9.1344		15.6556	-9.0576				65.005						54.1
			12.1315	-1.659		15.8121	-21.114		15.8121	-16.148		15.8121	-8.5465		15.8121	-8.7491				49.623						54.219
			12.2503	-3.466		15.9687	-23.512		15.9687	-18.25		15.9687	-12.476		15.9687	-10.248				39.105						54.287
			12.4502	-1.358		16.1252	-23.802		16.1252	-17.34		16.1252	-12.792		16.1252	-14.457				22.889						54.945
			12.5628	-3.466		16.2818	-26.201		16.2818	-17.032		16.2818	-12.505		16.2818	-18.365				23.614						55.21
			12.7627	-1.358		16.4384	-26.19		16.4384	-18.231		16.4384	-12.52		16.4384	-17.755				58.207						55.245
			12.9627	0.751		16.5949	-27.986		16.5949	-20.031		16.5949	-12.534		16.5949	-18.953				35.197						55.306
			13.1751	3.461		16.7515	-29.48		16.7515	-20.627		16.7515	-12.247		16.7515	-16.837				48.308						55.432
			13.3999	6.774		16.908	-31.276		16.908	-22.729		16.908	-13.768		16.908	-15.625				51.325						55.461
			13.4876	3.461		17.0646	-34.578		17.0646	-23.627		17.0646	-16.493		17.0646	-15.317				57.629						55.656
			13.6376	3.16		17.2211	-33.965		17.2211	-20.91		17.2211	-14.399		17.2211	-13.803				44.853						56.708
			13.8375	5.268		17.3777	-32.146		17.3777	-16.988		17.3777	-15.618		17.3777	-12.893				46.024						56.864
			14.0436	7.678		17.5342	-29.726		17.5342	-18.487		17.5342	-17.139		17.5342	-12.584				43.872						57.612
			14.125	4.064		17.6908	-28.51		17.6908	-21.493		17.6908	-19.864		17.6908	-14.083				40.904						57.651
			14.2002	0.148		17.8474	-29.101		17.8474	-22.691		17.8474	-20.18		17.8474	-13.473				23.417						59.001
			14.319	-1.659		18.0039	-31.499		18.0039	-19.974		18.0039	-20.495		18.0039	-12.261				46.499						59.431
			14.4752	-1.659		18.1605	-32.391		18.1605	-17.859		18.1605	-19.907		18.1605	-11.651				78.318						59.739
			14.7126	2.256		18.317	-35.392		18.317	-18.154		18.317	-19.621		18.317	-14.656				53.586						59.964
			14.9499	6.172		18.4736	-40.802		18.4736	-18.75		18.4736	-17.828		18.4736	-17.058				40.544						60.22
			15.1124	6.473		18.6301	-40.791		18.6301	-20.852		18.6301	-16.939		18.6301	-20.063				21.406						60.616
			15.2874	7.377		18.7867	-38.069		18.7867	-23.255		18.7867	-15.447		18.7867	-23.067				56.444						61.375
			15.3937	4.967		18.9432	-31.733		18.9432	-26.562		18.9432	-15.462		18.9432	-23.361				50.843						61.947
			15.5001	2.558		19.0998	-22.686		19.0998	-28.062		19.0998	-15.777		19.0998	-23.956				23.621						62.205
			15.6563	2.558		19.2564	-10.025		19.2564	-25.646		19.2564	-15.792		19.2564	-20.033				33.441						62.772
			15.8562	4.666		19.4129	-4.2915		19.4129	-23.832		19.4129	-15.505		19.4129	-19.122				72.792						62.795
			15.975	2.859		19.5695	-1.2685		19.5695	-24.428		19.5695	-14.315		19.5695	-20.621				25.191						62.918
			16.0876	0.751		19.726	-0.6549		19.726	-27.133		19.726	-15.233		19.726	-22.421				43.958						63.773
			16.2127	-0.755		19.8826	-0.9449		19.8826	-28.03		19.8826	-15.85		19.8826	-23.919										64.17
			16.3752	-0.454		20.0391	0.27104		20.0391	-28.325		20.0391	-18.575		20.0391	-24.514										64.451
			16.5501	0.449		20.1957	-2.1273		20.1957	-28.921		20.1957	-20.999		20.1957	-23.905										64.623
			16.7189	1.052		20.3523	-2.4173		20.3523	-27.709		20.3523	-19.809		20.3523	-23.295										65.381
			16.8377	-0.755		20.5088	-2.4061		20.5088	-28.908		20.5088	-19.522		20.5088	-26.3										65.665
			16.9814	-1.358		20.6654	-4.202		20.6654	-30.709		20.6654	-17.127		20.6654	-24.786										65.709
			17.0816	-4.068		20.8219	-4.1908		20.8219	-31.907		20.8219	-18.045		20.8219	-23.574										66.545
			17.1692	-7.381		20.9785	-3.8784		20.9785	-33.105		20.9785	-22.878		20.9785	-25.675										66.581
			17.4003	-3.767		21.135	-3.5661		21.135	-32.497		21.135	-23.796		21.135	-27.776										66.61
			17.6626	1.353		21.2916	-6.2656		21.2916	-32.189		21.2916	-24.714		21.2916	-29.877										66.773
			17.875	4.064		21.4481	-7.4591		21.4481	-31.882		21.4481	-24.428		21.4481	-31.075										66.959
			18.0624	5.57		21.6047	-5.6408		21.6047	-33.08		21.6047	-25.044		21.6047	-32.573										67.057
			18.1937	4.365		21.7613	-3.5213		21.7613	-35.182		21.7613	-27.167		21.7613	-31.662										67.487
			18.4123	7.377		21.9178	-1.703		21.9178	-36.38		21.9178	-25.374		21.9178	-26.836										67.589
			18.5561	6.774		22.0744	-4.4025		22.0744	-37.277		22.0744	-24.485		22.0744	-26.226										67.787
			18.6937	5.871		22.2309	-3.1866		22.2309	-38.476		22.2309	-23.295		22.2309	-28.327										67.877
			18.7626	1.654		22.3875	-0.1635		22.3875	-40.879		22.3875	-22.105		22.3875	-31.031										67.91
			18.8876	0.148		22.544	-1.6582		22.544	-45.993		22.544	-22.42		22.544	-31.325										68.742
			19.0563	0.751		22.7006	-1.9482		22.7006	-47.794		22.7006	-25.146		22.7006	-31.317										69.414
			19.2064	0.449		22.8571	-1.937		22.8571	-47.787		22.8571	-25.16		22.8571	-32.515										70.55
			19.3938	1.955		23.0137	-3.4318		23.0137	-46.877		23.0137	-22.765		23.0137	-31.905										71.657
			19.5189	0.449		23.1703	-6.7337		23.1703	-46.871		23.1703	-20.37		23.1703	-32.801										72.519
			19.6688	0.148		23.3268	-8.2284		23.3268	-47.166		23.3268	-22.794		23.3268	-35.204										72.582
			19.8501	1.353		23.4834	-5.8077		23.4834	-45.653		23.4834	-25.82		23.4834	-34.594										72.902
			20.0001	1.052		23.6399	-4.5918		23.6399	-46.852		23.6399	-28.847		23.6399	-37.297										72.911
			20.1626	1.353		23.7965	-1.2675		23.7965	-48.05		23.7965	-30.668		23.7965	-37.892										72.927
			20.3687	3.762		23.953	-0.95516		23.953	-46.237		23.953	-32.791		23.953	-36.68										75.724
			20.5125	3.16		24.1096	-3.6547		24.1096	-44.423		24.1096	-31.902		24.1096	-39.685										78.611
			20.6438	1.955		24.2661	-0.029224		24.2661	-43.212		24.2661	-29.507		24.2661	-43.593										87.964
			20.7688	0.449		24.4227	3.295		24.4227	-44.109		24.4227	-27.413		24.4227	-46.296										92.97
			20.9001	-0.755		24.5793	5.7157		24.5793	-45.006		24.5793	-25.62		24.5793	-47.795										98.603
			21.0564	-0.755		24.7358	6.3293		24.7358	-45.301		24.7358	-27.141		24.7358	-48.089										37.04
			21.1752	-2.562		24.8924	2.425		24.8924	-49.512		24.8924	-31.071		24.8924	-48.684										51.641
			21.3751	-0.454		25.0489	2.4362		25.0489	-52.818		25.0489	-31.687		25.0489	-47.171										65.994
			21.5126	-1.358		25.2055	-0.86565		25.2055	-51.306		25.2055	-31.702		25.2055	-48.669										72.656
			21.7313	1.654		25.362	-0.85446		25.362	-43.469		25.362	-34.126		25.362	-49.867										66.818
			21.9374	4.064		25.5186	-1.1445		25.5186	-28.704		25.5186	-39.562		25.5186	-49.859										29.109
			22.075	3.16		25.6751	-4.7475		25.6751	-19.361		25.6751	-44.696		25.6751	-51.057										60.081
			22.1688	0.148		25.8317	-3.8328		25.8317	-13.933		25.8317	-45.012		25.8317	-54.664										73.657
			22.2752	-2.261		25.9883	-0.20733		25.9883	-14.228		25.9883	-40.509		25.9883	-55.259										65.315
			22.4626	-0.755		26.1448	0.10505		26.1448	-13.619		26.1448	-26.97		26.1448	-52.842										83.92
			22.6875	2.558		26.3014	-1.0885		26.3014	-12.408		26.3014	-13.732		26.3014	-51.63										68.34
			22.8313	1.955		26.4579	-2.2821		26.4579	-12.101		26.4579	-4.1083		26.4579	-51.622										26.801
			22.9438	-0.153		26.6145	-2.8733		26.6145	-10.287		26.6145	1.9009		26.6145	-51.615										53.09
			23.0689	-1.659		26.771	-3.7656		26.771	-11.486		26.771	6.1031		26.771	-56.427										51.443
			23.2875	1.353		26.9276	-4.658		26.9276	-10.576		26.9276	8.7993		26.9276	-60.335										68.227
			23.4625	2.256		27.0841	-6.7551		27.0841	-11.473		27.0841	6.6765		27.0841	-65.147										56.992
			23.6874	5.57		27.2407	-7.3463		27.2407	-9.6593		27.2407	5.1562		27.2407	-51.887										66.675
			23.7812	2.558		27.3973	-7.0339		27.3973	-8.4482		27.3973	4.2381		27.3973	-30.797										24.204
			23.8751	-0.454		27.5538	-4.9144		27.5538	-8.1407		27.5538	3.9225		27.5538	-13.923										76.487
			23.9752	-3.165		27.7104	-3.6985		27.7104	-9.3391		27.7104	6.9199		27.7104	-3.374										57.316
			24.1314	-3.165		27.8669	-3.9885		27.8669	-9.9351		27.8669	6.3031		27.8669	-0.95723										58.19
			24.3314	-1.056		28.0235	-3.9773		28.0235	-10.23		28.0235	5.385		28.0235	1.1584										58.945
			24.5001	-0.454		28.18	-3.0625		28.18	-9.9223		28.18	4.7682		28.18	3.274										53.729
			24.7187	2.558		28.3366	-1.5454		28.3366	-9.6148		28.3366	3.2478		28.3366	2.9802										49.171
			24.9124	4.365		28.4932	-1.8354		28.4932	-7.8013		28.4932	5.6429		28.4932	3.2887										62.207
			25.0624	4.064		28.6497	-2.7278		28.6497	-8.3973		28.6497	7.7367		28.6497	0.28411										67.716
			25.1999	3.16		28.8063	-1.2107		28.8063	-8.6921		28.8063	8.6258		28.8063	-1.5157										49.711
			25.3375	2.256		28.9628	-0.29592		28.9628	-6.5774		28.9628	7.4066		28.9628	-2.4119										54.984
			25.5	2.558		29.1194	-2.6942		29.1194	-4.4628		29.1194	8.2957		29.1194	-2.4046										53.899
			25.6874	4.064		29.2759	-5.0925		29.2759	-3.5528		29.2759	7.6789		29.2759	0.012192										64.768
			25.8936	6.473		29.4325	-5.9849		29.4325	-3.8477		29.4325	2.243		29.4325	-2.6912										58.546
			26.0685	7.377		29.589	-5.3713		29.589	-5.6484		29.589	-0.18091		29.589	-2.0815										50.882
			26.2248	7.377		29.7456	-2.9507		29.7456	-6.5456		29.7456	1.0094		29.7456	0.9377										58.852
			26.2687	1.955		29.9022	-0.52997		29.9022	-10.756		29.9022	0.99492		29.9022	0.64383										50.218
			26.3439	-1.96		30.0587	1.5895		30.0587	-10.749		30.0587	-0.52548		30.0587	1.2535										48.79
			26.4315	-5.273		30.2153	0.99834		30.2153	-12.55		30.2153	-0.84112		30.2153	1.2608										62.033
			26.6439	-2.562		30.3718	-0.4964		30.3718	-11.339		30.3718	2.7587		30.3718	3.0753										36.002
			26.8313	-1.056		30.5284	-1.3888		30.5284	-8.6221		30.5284	3.3466		30.5284	4.2873										42.422
			26.9626	-2.261		30.6849	1.6343		30.6849	-8.6157		30.6849	0.92262		30.6849	2.4875										56.641
			27.1314	-1.659		30.8415	2.2479		30.8415	-6.1999		30.8415	-0.59777		30.8415	-0.21582										55.256
			27.2751	-2.261		30.998	-0.45164		30.998	-6.1935		30.998	-1.817		30.998	-2.3168										17.903
			27.475	-0.153		31.1546	0.46311		31.1546	-1.3681		31.1546	1.7828		31.1546	-1.4059										19.017
			27.6687	1.654		31.3112	1.9802		31.3112	-2.2653		31.3112	5.0814		31.3112	-1.6998										77.239
			27.8686	3.762		31.4677	1.389		31.4677	-1.0542		31.4677	6.2717		31.4677	-3.1984										41.623
			27.9874	1.955		31.6243	-0.40689		31.6243	-0.74666		31.6243	6.5584		31.6243	-1.6852										84.317
			28.0751	-1.358		31.7808	-2.2028		31.7808	-4.3545		31.7808	4.4357		31.7808	-0.77429										20.623
			28.2001	-2.864		31.9374	-0.68569		31.9374	-5.8541		31.9374	4.12		31.9374	-1.9717										46.451
			28.3751	-1.96		32.0939	1.735		32.0939	-9.7632		32.0939	0.79249		32.0939	-6.181										41.602
			28.5688	-0.153		32.2505	1.1438		32.2505	-9.4556		32.2505	-2.2338		32.2505	-4.969										41.029
			28.75	1.052		32.407	-0.65213		32.407	-10.353		32.407	-3.1519		32.407	-3.1545										41.532
			28.8938	0.449		32.5636	-3.0504		32.5636	-10.648		32.5636	0.14674		32.5636	1.0694										16.741
			29.0188	-1.056		32.7202	-0.32856		32.7202	-8.8342		32.7202	1.6382		32.7202	4.0886										75.787
			29.175	-1.056		32.8767	0.285		32.8767	-7.0207		32.8767	1.9249		32.8767	1.3852										78.209
			29.3438	-0.454		33.0333	0.89857		33.0333	-4.0024		33.0333	3.7176		33.0333	-1.9205										80.519
			29.4626	-2.261		33.1898	0.0061941		33.1898	-2.1889		33.1898	4.0043		33.1898	-0.70844										33.402
			29.6251	-1.96		33.3464	-1.1874		33.3464	-0.67664		33.3464	0.37563		33.3464	1.7084										59.341
			29.8125	-0.454		33.5029	0.32976		33.5029	1.7392		33.5029	0.96354		33.5029	0.81213										18.261
			29.975	-0.153		33.6595	1.2445		33.6595	2.0468		33.6595	1.8526		33.6595	-1.2889										38.45
			30.1812	2.256		33.816	-1.1538		33.816	1.4508		33.816	0.93462		33.816	-2.1851										44.051
			30.2937	0.148		33.9726	-0.23905		33.9726	-2.7595		33.9726	-0.88696		33.9726	-3.6837										50.421
			30.4562	0.449		34.1292	-0.83023		34.1292	-6.3674		34.1292	-0.90142		34.1292	-7.2906										22.803
			30.6374	1.654		34.2857	-0.21667		34.2857	-5.7586		34.2857	1.7948		34.2857	-3.9703										42.374
			30.7375	-1.056		34.4423	-1.7114		34.4423	-6.0534		34.4423	2.0815		34.4423	-2.1558										36.215
			30.8875	-1.358		34.5988	-0.49548		34.5988	-6.3483		34.5988	3.573		34.5988	0.86335										48.859
			31.0563	-0.755		34.7554	1.3228		34.7554	-5.4383		34.7554	3.2574		34.7554	2.3766										24.285
			31.2063	-1.056		34.9119	1.6352		34.9119	-5.432		34.9119	2.6405		34.9119	-0.32676										76.85
			31.4311	2.256		35.0685	2.2488		35.0685	-3.6185		35.0685	2.0237		35.0685	-0.31944										32.342
			31.6311	4.365		35.225	3.1635		35.225	-3.0097		35.225	1.4069		35.225	-2.1192										42.343
			31.7436	2.256		35.3816	1.97		35.3816	-1.4974		35.3816	2.5972		35.3816	-3.0155										23.366
			31.8687	0.751		35.5382	1.0776		35.5382	-1.1899		35.5382	3.7874		35.5382	-3.9117										32.687
			32.0312	1.052		35.6947	0.7876		35.6947	-2.0871		35.6947	4.0742		35.6947	-3.0009
			32.2186	2.558		35.8513	-0.70715		35.8513	0.027597		35.8513	4.9633		35.8513	-2.3912
			32.3624	1.955		36.0078	-5.2138		36.0078	-0.56841		36.0078	6.1536		36.0078	-3.5886
			32.5873	5.268		36.1644	-7.3109		36.1644	-1.1644		36.1644	5.8379		36.1644	-2.6777
			32.756	5.871		36.3209	-7.2997		36.3209	-4.1699		36.3209	3.1128		36.3209	-3.8751
			32.9123	5.871		36.4775	-2.1683		36.4775	-0.8505		36.4775	2.1948		36.4775	-4.169
			32.9936	2.256		36.6341	1.7583		36.6341	0.36062		36.6341	3.0839		36.6341	-3.2581
			33.0376	-3.165		36.7906	2.673		36.7906	-0.23539		36.7906	2.1658		36.7906	-2.0461
			33.1814	-3.767		36.9472	2.0819		36.9472	0.37335		36.9472	0.94663		36.9472	-2.6411
			33.3688	-2.261		37.1037	-0.91882		37.1037	-1.4274		37.1037	-1.7785		37.1037	-3.2362
			33.5562	-0.755		37.2603	-2.7148		37.2603	-2.3246		37.2603	-0.88941		37.2603	-2.9277
			33.6564	-3.466		37.4168	-2.4024		37.4168	-2.017		37.4168	-0.60268		37.4168	-3.8239
			33.7939	-4.37		37.5734	-1.4876		37.5734	-2.0107		37.5734	-2.1231		37.5734	-1.1059
			34.0125	-1.358		37.7299	0.33068		37.7299	-2.0043		37.7299	-4.2458		37.7299	0.10614
			34.1937	-0.153		37.8865	2.149		37.8865	-4.1063		37.8865	-5.7662		37.8865	0.71583
			34.3562	0.148		38.0431	2.4614		38.0431	-3.4975		38.0431	-2.4676		38.0431	-0.18041
			34.5125	0.148		38.1996	0.36425		38.1996	-3.19		38.1996	-0.072606		38.1996	0.42928
			34.7124	2.256		38.3562	0.37544		38.3562	-2.28		38.3562	1.1177		38.3562	-0.16578
			34.8873	3.16		38.5127	1.5914		38.5127	0.43701		38.5127	2.9103		38.5127	2.251
			34.9874	0.449		38.6693	3.4097		38.6693	1.6481		38.6693	1.9923		38.6693	2.2584
			35.1624	1.353		38.8258	3.1197		38.8258	-2.5621		38.8258	2.8814		38.8258	1.9645
			35.4122	5.871		38.9824	3.4321		38.9824	-1.9534		38.9824	2.867		38.9824	2.8754
			35.5934	7.075		39.1389	1.6361		39.1389	0.46247		39.1389	2.8525		39.1389	3.7862
			35.7746	8.28		39.2955	0.14139		39.2955	4.6855		39.2955	4.9464		39.2955	8.6125
			35.8373	3.762		39.4521	-0.75098		39.4521	6.1978		39.4521	3.7272		39.4521	9.8246
			35.9436	1.353		39.6086	1.3685		39.6086	6.5053		39.6086	2.2068		39.6086	10.133
			36.0375	-1.659		39.7652	1.9821		39.7652	5.6081		39.7652	2.1923		39.7652	8.3333
			36.2125	-0.755		39.9217	-0.11504		39.9217	3.8074		39.9217	4.8885		39.9217	4.4252
			36.4436	2.859		40.0783	-0.40504		40.0783	1.103		40.0783	5.7776		40.0783	1.4206
			36.5936	2.558		40.2348	-1.5986		40.2348	-1.9025		40.2348	2.4501		40.2348	1.428
			36.7498	2.558		40.3914	1.7257		40.3914	-1.5949		40.3914	0.62853		40.3914	3.5436
			36.8312	-1.056		40.5479	2.6404		40.5479	-0.98616		40.5479	-1.1931		40.5479	0.53904
			37.0436	1.654		40.7045	2.9528		40.7045	0.22495		40.7045	1.8044		40.7045	-0.05602
			37.2311	3.16		40.8611	2.3616		40.8611	-0.069871		40.8611	4.1994		40.8611	3.2644
			37.4434	5.871		41.0176	-1.5426		41.0176	0.23768		41.0176	4.1849		41.0176	2.0669
			37.6808	9.786		41.1742	-2.435		41.1742	3.5571		41.1742	2.9657		41.1742	2.0742
			37.7747	6.774		41.3307	-3.6286		41.3307	3.2623		41.3307	0.24058		41.3307	-1.5327
			37.8873	4.666		41.4873	-1.5091		41.4873	0.55797		41.4873	-0.075062		41.4873	-1.8266
			38.0185	3.461		41.6438	-1.4979		41.6438	-3.3511		41.6438	1.4164		41.6438	-3.024
			38.0999	-0.153		41.8004	-0.88433		41.8004	-5.453		41.8004	0.79958		41.8004	-3.3179
			38.2312	-1.358		41.9569	1.5364		41.9569	-4.2419		41.9569	2.2911		41.9569	-0.90104
			38.4311	0.751		42.1135	2.4511		42.1135	-2.4284		42.1135	4.3849		42.1135	-0.59254
			38.6373	3.16		42.2701	4.8718		42.2701	-0.31376		42.2701	4.9728		42.2701	1.2219
			38.7935	3.16		42.4266	5.7865		42.4266	1.4997		42.4266	4.356		42.4266	4.8435
			38.9311	2.256		42.5832	5.4965		42.5832	0.90372		42.5832	2.8356		42.5832	5.4532
			39.1123	3.461		42.7397	2.4959		42.7397	-0.29466		42.7397	0.41164		42.7397	4.5569
			39.2748	3.762		42.8963	-1.1072		42.8963	-1.7942		42.8963	0.69837		42.8963	3.6607
			39.4372	4.064		43.0528	-1.3972		43.0528	0.32044		43.0528	2.7922		43.0528	0.053739
			39.5997	4.365		43.2094	-1.386		43.2094	-0.27557		43.2094	2.4766		43.2094	-2.3484
			39.6874	1.052		43.3659	-1.9772		43.3659	-0.2692		43.3659	0.65499		43.3659	-1.7387
			39.7875	-1.659		43.5225	-1.0624		43.5225	0.94192		43.5225	1.5441		43.5225	1.5816
			39.8751	-4.972		43.6791	-1.0512		43.6791	1.5507		43.6791	4.5415		43.6791	2.4925
			40.0812	-2.562		43.8356	1.6706		43.8356	3.9665		43.8356	8.4425		43.8356	1.5963
			40.3311	1.955		43.9922	3.7901		43.9922	6.6836		43.9922	8.428		43.9922	3.4107
			40.506	2.859		44.1487	4.7049		44.1487	6.6899		44.1487	4.1969		44.1487	4.0204
			40.6748	3.461		44.3053	7.4268		44.3053	6.9975		44.3053	2.9777		44.3053	4.0277
			40.806	2.256		44.4618	6.5344		44.4618	3.992		44.4618	1.1561		44.4618	2.5291
			40.9311	0.751		44.6184	2.9313		44.6184	0.3841		44.6184	1.1417		44.6184	1.934
			41.0749	0.148		44.775	-0.67173		44.775	-0.2119		44.775	1.7296		44.775	1.339
			41.2561	1.353		44.9315	-6.3831		44.9315	-3.2174		44.9315	-0.99554		44.9315	-2.5691
			41.4186	1.654		45.0881	-6.6731		45.0881	-2.3075		45.0881	0.49594		45.0881	-1.9594
			41.5499	0.449		45.2446	-6.0595		45.2446	-2.6023		45.2446	-0.72327		45.2446	-1.9521
			41.6999	0.148		45.4012	-2.7353		45.4012	-2.5959		45.4012	0.46702		45.4012	-2.8484
			41.8312	-1.056		45.5577	-0.3146		45.5577	-2.8908		45.5577	1.6573		45.5577	-0.13037
			41.9874	-1.056		45.7143	-1.207		45.7143	-2.5832		45.7143	1.3417		45.7143	0.17813
			42.1374	-1.358		45.8708	0.0089688		45.8708	1.0374		45.8708	1.3272		45.8708	-0.11574
			42.2874	-1.659		46.0274	-0.28103		46.0274	0.4414		46.0274	-0.49438		46.0274	-1.6144
			42.5061	1.353		46.184	-0.87221		46.184	-1.0582		46.184	-0.50884		46.184	0.50127
			42.6998	3.16		46.3405	-2.9693		46.3405	-2.5577		46.3405	1.585		46.3405	0.80978
			42.9246	6.473		46.4971	-3.8617		46.4971	-4.9609		46.4971	3.98		46.4971	-0.086468
			43.0622	5.57		46.6536	-4.7541		46.6536	-5.8581		46.6536	5.1703		46.6536	1.728
			43.1934	4.365		46.8102	-5.9476		46.8102	-4.6469		46.8102	6.6618		46.8102	1.4341
			43.3996	6.774		46.9667	-2.021		46.9667	0.4796		46.9667	8.1533		46.9667	2.345
			43.5746	7.678		47.1233	2.2068		47.1233	1.9919		47.1233	4.8258		47.1233	0.84636
			43.6684	4.666		47.2798	5.2299		47.2798	3.203		47.2798	1.7994		47.2798	0.25131
			43.7623	1.654		47.4364	2.8315		47.4364	2.607		47.4364	-0.32332		47.4364	2.0657
			43.8811	-0.153		47.593	3.1439		47.593	1.7098		47.593	2.0717		47.593	3.8802
			44.0561	0.751		47.7495	0.74561		47.7495	1.415		47.7495	3.262		47.7495	3.5863
			44.1811	-0.755		47.9061	-3.1586		47.9061	-0.98814		47.9061	-0.065514		47.9061	0.28057
			44.3062	-2.261		48.0626	-2.5451		48.0626	-0.98177		48.0626	-0.38116		48.0626	-3.3264
			44.4936	-0.755		48.2192	-3.4374		48.2192	-1.2766		48.2192	-0.094432		48.2192	-5.4273
			44.6561	-0.454		48.3757	-3.1251		48.3757	-1.2702		48.3757	-2.5184		48.3757	-6.0224
			44.8623	1.955		48.5323	-2.2103		48.5323	-2.1674		48.5323	-1.9305		48.5323	-3.3044
			45.0123	1.654		48.6888	-3.1027		48.6888	-1.2575		48.6888	-1.0414		48.6888	-0.88759
			45.1436	0.449		48.8454	-6.1034		48.8454	0.85718		48.8454	-0.45346		48.8454	2.734
			45.331	1.955		49.002	-4.5862		49.002	5.6825		49.002	0.13446		49.002	2.1389
			45.4935	2.256		49.1585	-3.9727		49.1585	5.9901		49.1585	-0.18119		49.1585	3.351
			45.6435	1.955		49.3151	-3.0579		49.3151	2.081		49.3151	-3.2075		49.3151	2.1536
			45.7686	0.449		49.4716	-2.7455		49.4716	0.28027		49.4716	-5.0291		49.4716	-0.24863
			45.8811	-1.659		49.6282	-0.62605		49.6282	0.28664		49.6282	-4.14		49.6282	-2.952
			46.0936	1.052		49.7847	2.397		49.7847	1.4978		49.7847	-2.6485		49.7847	-2.3423
			46.2498	1.052		49.9413	3.0106		49.9413	-2.4113		49.9413	-3.2654		49.9413	-2.9374
			46.3936	0.449		50.0978	3.323		50.0978	-1.5014		50.0978	-1.7739		50.0978	-3.2312
			46.4812	-2.864		50.2544	1.8282		50.2544	-0.89265		50.2544	-2.3907		50.2544	-5.9346
			46.6686	-1.358		50.411	3.3453		50.411	-2.6934		50.411	-2.104		50.411	-6.5296
			46.8498	-0.153		50.5675	5.766		50.5675	-2.3859		50.5675	0.29105		50.5675	-2.6069
			46.9687	-1.96		50.7241	3.0665		50.7241	-1.4759		50.7241	2.9873		50.7241	-0.49128
			47.1124	-2.562		50.8806	3.0777		50.8806	0.036378		50.8806	5.3823		50.8806	-1.9899
			47.225	-4.671		51.0372	1.583		51.0372	-2.3668		51.0372	2.0548		51.0372	-2.5849
			47.4062	-3.466		51.1937	2.4977		51.1937	-1.4568		51.1937	1.1368		51.1937	-0.46932
			47.5313	-4.972		51.3503	1.3042		51.3503	0.35666		51.3503	-0.6848		51.3503	-3.4739
			47.7125	-3.767		51.5068	0.71297		51.5068	2.7725		51.5068	-2.2052		51.5068	-2.2618
			47.9498	0.148		51.6634	-4.6972		51.6634	4.2848		51.6634	-2.2197		51.6634	-3.4592
			48.0936	-0.454		51.82	-5.8908		51.82	2.7853		51.82	-3.4389		51.82	-4.3555
			48.2686	0.449		51.9765	-1.663		51.9765	1.8881		51.9765	-3.4533		51.9765	-0.73392
			48.4435	1.353		52.1331	-0.14583		52.1331	0.68968		52.1331	-4.3713		52.1331	0.77933
			48.6435	3.461		52.2896	4.082		52.2896	0.69605		52.2896	-2.8799		52.2896	3.1961
			48.8059	3.762		52.4462	5.2979		52.4462	-1.1047		52.4462	-3.1955		52.4462	4.7094
			48.9061	1.052		52.6027	3.2008		52.6027	-1.7007		52.6027	-4.1135		52.6027	0.80128
			49.0872	2.256		52.7593	2.6096		52.7593	-1.6943		52.7593	-2.9232		52.7593	-0.39615
			49.2435	2.256		52.9159	2.922		52.9159	-5.001		52.9159	-3.2389		52.9159	-1.2924
			49.4122	2.859		53.0724	3.5355		53.0724	-6.5006		53.0724	1.8668		53.0724	-1.2851
			49.5435	1.654		53.229	5.3539		53.229	-6.1931		53.229	7.2737		53.229	-1.8801
			49.6998	1.654		53.3855	6.871		53.3855	-3.476		53.3855	7.5605		53.3855	-0.66807
			49.8685	2.256		53.5421	4.7739		53.5421	0.44579		53.5421	4.8353		53.5421	-0.66075
			49.9936	0.751		53.6986	2.3756		53.6986	1.3557		53.6986	-1.2029		53.6986	-0.95462
			50.1685	1.654		53.8552	2.3867		53.8552	4.374		53.8552	-4.2292		53.8552	-0.9473
			50.2998	0.449		54.0117	1.7956		54.0117	0.76608		54.0117	-1.8342		54.0117	-3.3495
			50.4686	1.052		54.1683	-0.00037074		54.1683	-4.6489		54.1683	0.25968		54.1683	-2.4386
			50.6061	0.148		54.3249	-3.0011		54.3249	-3.4378		54.3249	4.763		54.3249	-0.32298
			50.7436	-0.755		54.4814	-4.1946		54.4814	-3.4314		54.4814	3.5438		54.4814	-0.31566
			50.8624	-2.562		54.638	-1.4727		54.638	-3.4251		54.638	2.927		54.638	-0.30834
			51.0748	0.148		54.7945	0.94795		54.7945	-2.8163		54.7945	2.9125		54.7945	2.7108
			51.256	1.353		54.9511	1.5615		54.9511	-3.4123		54.9511	5.0064		54.9511	5.73
			51.4061	1.052		55.1076	2.1751		55.1076	-0.092921		55.1076	5.5943		55.1076	5.135
			51.581	1.955		55.2642	3.6922		55.2642	1.7206		55.2642	1.9656		55.2642	3.034
			51.7061	0.449		55.4207	5.8117		55.4207	3.2329		55.4207	-2.2655		55.4207	1.2342
			51.8498	-0.153		55.5773	4.9193		55.5773	1.4321		55.5773	-1.6776		55.5773	-0.26444
			52.0061	-0.153		55.7339	1.3163		55.7339	3.5468		55.7339	-0.78847		55.7339	4.2607
			52.1748	0.449		55.8904	1.3275		55.8904	5.6615		55.8904	0.40182		55.8904	6.9787
			52.2874	-1.659		56.047	3.447		56.047	6.5714		56.047	0.98973		56.047	5.7813
			52.4499	-1.358		56.2035	4.9641		56.2035	5.6742		56.2035	0.3729		56.2035	4.5838
			52.5999	-1.659		56.3601	-0.44609		56.3601	3.8734		56.3601	-2.3522		56.3601	5.4947
			52.8185	1.353		56.5166	-4.9527		56.5166	1.4703		56.5166	-3.2703		56.5166	4.8996
			53.0122	3.16		56.6732	-5.2427		56.6732	-1.5352		56.6732	-4.1883		56.6732	4.907
			53.1061	0.148		56.8297	-6.7375		56.8297	-4.5407		56.8297	-3.9016		56.8297	3.7095
			53.2561	-0.153		56.9863	-5.8227		56.9863	-3.6308		56.9863	-0.60296		56.9863	0.70498
			53.3687	-2.261		57.1429	-4.0044		57.1429	-3.9256		57.1429	0.28614		57.1429	-1.0948
			53.5374	-1.659		57.2994	-0.37896		57.2994	-3.9192		57.2994	1.7776		57.2994	0.11724
			53.7061	-1.056		57.456	2.0417		57.456	-3.3105		57.456	0.8596		57.456	3.7388
			53.8312	-2.562		57.6125	3.86		57.6125	-1.497		57.6125	2.0499		57.6125	3.7461
			53.9438	-4.671		57.7691	4.4736		57.7691	1.2201		57.7691	3.2402		57.7691	2.2475
			54.1125	-4.068		57.9256	1.1717		57.9256	1.8288		57.9256	1.1174		57.9256	0.74888
			54.2999	-2.562		58.0822	-1.2266		58.0822	2.7387		58.0822	1.7053		58.0822	1.9609
			54.5061	-0.153		58.2387	-2.4201		58.2387	0.93796		58.2387	0.7873		58.2387	3.173
			54.706	1.955		58.3953	-2.7101		58.3953	1.8479		58.3953	-0.4319		58.3953	2.578
			54.8747	2.558		58.5519	-0.89182		58.5519	2.1554		58.5519	1.6619		58.5519	0.77815
			55.031	2.558		58.7084	-0.27825		58.7084	0.65588		58.7084	1.0451		58.7084	-1.3228
			55.1685	1.654		58.865	0.6365		58.865	0.66224		58.865	0.42828		58.865	-1.3155
			55.2998	0.449		59.0215	3.9607		59.0215	0.36742		59.0215	1.0162		59.0215	-0.10346
			55.4686	1.052		59.1781	4.5743		59.1781	-1.1321		59.1781	0.098173		59.1781	-0.39733
			55.6373	1.654		59.3346	2.4772		59.3346	-0.52341		59.3346	0.68609		59.3346	-0.6912
			55.806	2.256		59.4912	-0.22231		59.4912	2.4948		59.4912	0.37044		59.4912	-2.7922
			55.9872	3.461		59.6477	-2.0182		59.6477	4.0071		59.6477	2.4643		59.6477	-2.1825
			56.1684	4.666		59.8043	-2.9106		59.8043	5.2182		59.8043	3.6546		59.8043	0.23431
			56.3434	5.57		59.9609	-3.2006		59.9609	2.8151		59.9609	2.7366		59.9609	1.4464
			56.562	8.581		60.1174	-2.8882		60.1174	-2.2987		60.1174	0.91498		60.1174	0.24895
			56.712	8.28		60.274	-0.76873		60.274	-4.0995		60.274	-1.509		60.274	-6.0687
			56.8496	7.377		60.4305	1.0496		60.4305	-1.0812		60.4305	-0.31869		60.4305	-3.953
			56.8997	2.256		60.5871	0.1572		60.5871	1.0335		60.5871	-1.2367		60.5871	-1.8374
			56.9624	-2.261		60.7436	-1.3375		60.7436	1.9434		60.7436	-0.046418		60.7436	-0.32416
			57.0812	-4.068		60.9002	-1.6275		60.9002	1.3474		60.9002	-0.36206		60.9002	0.88791
			57.2313	-4.37		61.0568	-1.014		61.0568	-0.75457		61.0568	-0.67771		61.0568	2.1
			57.4436	-1.659		61.2133	2.3103		61.2133	1.0589		61.2133	2.0185		61.2133	4.818
			57.5999	-1.659		61.3699	3.8274		61.3699	3.776		61.3699	2.6064		61.3699	3.6205
			57.7125	-3.767		61.5264	3.5374		61.5264	3.18		61.5264	4.7003		61.5264	5.7362
			57.85	-4.671		61.683	1.7415		61.683	-0.42791		61.683	5.8906		61.683	1.8281
			58	-4.972		61.8395	-1.8616		61.8395	-0.72274		61.8395	2.2619		61.8395	0.63063
			58.2124	-2.261		61.9961	-3.0551		61.9961	1.9943		61.9961	-0.76447		61.9961	4.2522
			58.3936	-1.056		62.1526	-3.6463		62.1526	1.3983		62.1526	0.12464		62.1526	4.8619
			58.631	2.859		62.3092	-3.0328		62.3092	1.4047		62.3092	0.71255		62.3092	3.0621
			58.8309	4.967		62.4658	-3.3228		62.4658	-0.094897		62.4658	1.6017		62.4658	-0.54485
			58.9934	5.268		62.6223	-4.5163		62.6223	-1.8957		62.6223	-2.0271		62.6223	-0.23635
			59.1309	4.365		62.7789	-2.9992		62.7789	-1.5881		62.7789	-5.3546		62.7789	3.6864
			59.2934	4.666		62.9354	-1.1809		62.9354	-2.7865		62.9354	-4.1643		62.9354	4.5973
			59.4809	6.172		63.092	-0.26614		63.092	-3.9849		63.092	-3.5764		63.092	2.7975
			59.687	8.581		63.2485	-0.55614		63.2485	-4.5809		63.2485	-3.2896		63.2485	0.69648
			59.7746	5.268		63.4051	0.057426		63.4051	-3.6709		63.4051	-4.81		63.4051	-0.19976
			59.8498	1.353		63.5616	1.2734		63.5616	-0.95389		63.5616	-5.1257		63.5616	2.2171
			59.9873	0.449		63.7182	-1.1249		63.7182	-0.64634		63.7182	-4.2366		63.7182	1.3208
			60.1124	-1.056		63.8748	-2.6197		63.8748	0.56477		63.8748	-0.63679		63.8748	-1.0814
			60.2811	-0.454		64.0313	-2.3073		64.0313	0.57114		64.0313	1.1559		64.0313	-1.3752
			60.3999	-2.261		64.1879	-0.489		64.1879	0.27632		64.1879	0.84023		64.1879	-3.4762
			60.5499	-2.562		64.3444	1.9317		64.3444	-1.2233		64.3444	3.2353		64.3444	-2.2642
			60.7561	-0.153		64.501	1.9429		64.501	-1.2169		64.501	1.1125		64.501	-2.8592
			60.956	1.955		64.6575	3.1588		64.6575	-0.30696		64.6575	2.3028		64.6575	-1.0448
			61.0748	0.148		64.8141	4.9771		64.8141	1.5065		64.8141	1.686		64.8141	-0.43509
			61.2124	-0.755		64.9706	1.3741		64.9706	-1.1978		64.9706	-0.738		64.9706	-0.72896
			61.3873	0.148		65.1272	-0.12068		65.1272	-1.4926		65.1272	-1.3548		65.1272	1.0855
			61.5186	-1.056		65.2838	-0.10949		65.2838	-0.88387		65.2838	-3.1764		65.2838	1.0928
			61.7248	1.353		65.4403	-0.39949		65.4403	0.026061		65.4403	-4.0944		65.4403	1.4013
			61.906	2.558		65.5969	-0.68948		65.5969	0.33361		65.5969	-2.3018		65.5969	-0.09732
			62.0934	4.064		65.7534	-0.6783		65.7534	0.33998		65.7534	-2.3162		65.7534	-2.8007
			62.2871	5.871		65.91	-0.66711		65.91	-0.55721		65.91	0.98236		65.91	-4.9017
			62.3872	3.16		66.0665	-0.65592		66.0665	-0.55085		66.0665	0.36553		66.0665	-6.0991
			62.4686	-0.454		66.2231	-0.042353		66.2231	-0.84567		66.2231	2.4594		66.2231	-2.4775
			62.5188	-5.574		66.3796	-0.63354		66.3796	-1.1405		66.3796	4.252		66.3796	-2.7714
			62.6501	-6.779		66.5362	-2.1283		66.5362	-0.53175		66.5362	5.4423		66.5362	0.85015
			62.8999	-2.261		66.6928	-1.8159		66.6928	2.1853		66.6928	5.1267		66.6928	3.267
			63.1123	0.449		66.8493	2.1107		66.8493	1.2881		66.8493	3.0039		66.8493	4.7802
			63.3122	2.558		67.0059	2.1219		67.0059	2.198		67.0059	2.6883		67.0059	4.4863
			63.3999	-0.755		67.1624	-1.4812		67.1624	2.2044		67.1624	2.0714		67.1624	-0.32533
			63.4937	-3.767		67.319	-1.47		67.319	2.2108		67.319	2.057		67.319	1.1879
			63.65	-3.767		67.4755	-2.9647		67.4755	1.9159		67.4755	2.6449		67.4755	2.0988
			63.8187	-3.165		67.6321	-0.84521		67.6321	3.7294		67.6321	2.9316		67.6321	1.2026
			64.0186	-1.056		67.7886	-0.83402		67.7886	4.6394		67.7886	4.4231		67.7886	0.30631
			64.1686	-1.358		67.9452	-4.1359		67.9452	3.1398		67.9452	2.6015		67.9452	-0.58993
			64.3561	0.148		68.1018	-5.3294		68.1018	1.0378		68.1018	1.9847		68.1018	-2.6909
			64.5623	2.558		68.2583	-4.1135		68.2583	0.14065		68.2583	2.5726		68.2583	-5.0931
			64.7684	4.967		68.4149	-2.2952		68.4149	-0.15417		68.4149	1.3534		68.4149	-5.0858
			64.8872	3.16		68.5714	-1.3804		68.5714	0.15338		68.5714	1.0377		68.5714	-3.8737
			64.9749	-0.153		68.728	-0.16451		68.728	0.76213		68.728	-1.6874		68.728	-3.264
			65.0937	-1.96		68.8845	0.44905		68.8845	3.4792		68.8845	-1.4007		68.8845	-3.2567
			65.2562	-1.659		69.0411	-2.8528		69.0411	3.7867		69.0411	-0.21038		69.0411	-5.0565
			65.4124	-1.659		69.1977	-3.7452		69.1977	4.3955		69.1977	-1.4296		69.1977	-6.5551
			65.5562	-2.261		69.3542	-4.9387		69.3542	1.9923		69.3542	-0.54049		69.3542	-5.9454
			65.7187	-1.96		69.5108	-7.0359		69.5108	-0.71198		69.5108	1.5534		69.5108	-4.4322
			65.8624	-2.562		69.6673	-6.4223		69.6673	1.4027		69.6673	3.0448		69.6673	-3.5213
			66.0249	-2.261		69.8239	-1.8933		69.8239	3.5174		69.8239	4.8375		69.8239	0.40143
			66.2061	-1.056		69.9804	-2.1833		69.9804	3.8249		69.9804	5.1242		69.9804	2.5171
			66.4435	2.859		70.137	-0.96737		70.137	3.5301		70.137	5.7121		70.137	5.5362
			66.606	3.16		70.2935	-0.95618		70.2935	0.5246		70.2935	4.7941		70.2935	2.5317
			66.6998	0.148		70.4501	-0.6438		70.4501	-2.4809		70.4501	4.7797		70.4501	3.4426
			66.8124	-1.96		70.6067	-1.5362		70.6067	-5.7876		70.6067	2.3557		70.6067	4.6546
			66.95	-2.864		70.7632	-2.1274		70.7632	-6.986		70.7632	-1.8754		70.7632	1.0477
			67.1499	-0.755		70.9198	-4.2245		70.9198	-2.1606		70.9198	-1.8898		70.9198	0.45266
			67.3186	-0.153		71.0763	-6.6228		71.0763	-2.7566		71.0763	-1.3019		71.0763	-0.1424
			67.4561	-1.056		71.2329	-2.395		71.2329	-2.4491		71.2329	2.5991		71.2329	-1.0386
			67.575	-2.864		71.3894	0.025708		71.3894	-1.5391		71.3894	3.187		71.3894	-0.12777
			67.7562	-1.659		71.546	1.2416		71.546	-0.32803		71.546	0.76302		71.546	-3.4335
			67.9436	-0.153		71.7025	3.06		71.7025	0.28071		71.7025	-0.45619		71.7025	-3.4262
			68.0874	-0.755		71.8591	2.1676		71.8591	-0.61649		71.8591	-2.8801		71.8591	-2.2141
			68.2873	1.353		72.0157	1.2752		72.0157	0.89582		72.0157	-4.4005		72.0157	-0.098498
			68.4872	3.461		72.1722	-0.21953		72.1722	0.29981		72.1722	-5.3186		72.1722	-0.39237
			68.656	4.064		72.3288	1.5988		72.3288	1.8121		72.3288	-3.8271		72.3288	-3.0957
			68.7935	3.16		72.4853	1.61		72.4853	1.8185		72.4853	-1.7332		72.4853	-3.6908
			68.9061	1.052		72.6419	1.32		72.6419	1.2225		72.6419	0.66181		72.6419	-2.1775
			69.0436	0.148		72.7984	1.03		72.7984	1.2288		72.7984	0.64735		72.7984	1.444
			69.1312	-3.165		72.955	-0.76596		72.955	0.030452		72.955	1.2353		72.955	3.2585
			69.275	-3.767		73.1115	-0.1524		73.1115	-0.56556		73.1115	0.61843		73.1115	0.5551
			69.4375	-3.466		73.2681	1.0635		73.2681	-0.86038		73.2681	-0.90197		73.2681	1.7672
			69.5875	-3.767		73.4247	0.77354		73.4247	0.04955		73.4247	-3.3259		73.4247	5.6899
			69.725	-4.671		73.5812	1.0859		73.5812	-0.54646		73.5812	-4.5451		73.5812	4.4925
			69.8688	-5.273		73.7378	-0.10764		73.7378	-2.6484		73.7378	-3.0537		73.7378	0.58437
			70.1124	-1.056		73.8943	0.50592		73.8943	-4.4492		73.8943	-1.5622		73.8943	-0.91425
			70.3061	0.751		74.0509	1.1195		74.0509	-5.3464		74.0509	-1.5766		74.0509	-1.5093
			70.4374	-0.454		74.2074	-0.074072		74.2074	-6.8459		74.2074	0.21603		74.2074	-1.2008
			70.5499	-2.562		74.364	0.53949		74.364	-3.8277		74.364	1.7075		74.364	0.011261
			70.6313	-6.177		74.5205	2.3578		74.5205	-0.50826		74.5205	1.9942		74.5205	0.018579
			70.8125	-4.972		74.6771	5.0797		74.6771	1.3052		74.6771	1.9798		74.6771	0.92946
			71.0624	-0.454		74.8337	5.0909		74.8337	-0.19434		74.8337	4.0736		74.8337	0.93677
			71.2373	0.449		74.9902	4.8009		74.9902	-1.0915		74.9902	1.3485		74.9902	-0.26066
			71.3749	-0.454		75.1468	6.318		75.1468	-1.9887		75.1468	0.73165		75.1468	-0.55453
			71.4937	-2.261		75.3033	2.1126		75.3033	-0.17524		75.3033	-0.78875		75.3033	-2.0531
			71.6936	-0.153		75.4599	-0.88812		75.4599	0.4335		75.4599	-0.80321		75.4599	-0.84108
			71.8374	-0.755		75.6164	-1.7805		75.6164	1.0422		75.6164	-0.81767		75.6164	1.2745
			71.9936	-0.755		75.773	-3.5764		75.773	2.5545		75.773	-1.4345		75.773	3.6914
			72.1624	-0.153		75.9295	-2.9629		75.9295	2.5609		75.9295	-2.0513		75.9295	3.3975
			72.3248	0.148		76.0861	-2.0481		76.0861	1.0613		76.0861	-2.9694		76.0861	-2.3177
			72.5373	2.859		76.2427	-0.53098		76.2427	0.46533		76.2427	0.32925		76.2427	-2.6116
			72.7122	3.762		76.3992	0.98614		76.3992	-1.3354		76.3992	-0.58877		76.3992	-1.0984
			72.8622	3.461		76.5558	1.9009		76.5558	-1.6302		76.5558	-1.808		76.5558	-1.3922
			73.031	4.064		76.7123	-0.7986		76.7123	-1.0215		76.7123	-2.1236		76.7123	-2.2885
			73.1685	3.16		76.8689	-1.0886		76.8689	-0.71395		76.8689	-0.93334		76.8689	-1.0764
			73.2811	1.052		77.0254	-1.3786		77.0254	0.79835		77.0254	-0.044237		77.0254	-0.76791
			73.3749	-1.96		77.182	-1.6686		77.182	0.80471		77.182	-3.9741		77.182	-1.6641
			73.5312	-1.96		77.3386	0.75209		77.3386	0.20871		77.3386	-5.7957		77.3386	-0.45208
			73.6999	-1.358		77.4951	2.5704		77.4951	1.721		77.4951	-7.9185		77.4951	0.75998
			73.8749	-0.454		77.6517	2.8828		77.6517	2.9321		77.6517	-8.2341		77.6517	3.7792
			74.0311	-0.454		77.8082	3.1952		77.8082	3.842		77.8082	-5.8391		77.8082	6.196
			74.1375	-2.864		77.9648	0.49566		77.9648	1.7401		77.9648	-3.7452		77.9648	6.2033
			74.3124	-1.96		78.1213	-0.6979		78.1213	-1.2654		78.1213	-0.74783		78.1213	3.1987
			74.4999	-0.454		78.2779	-1.2891		78.2779	-4.5721		78.2779	1.9484		78.2779	1.0978
			74.6748	0.449		78.4344	-2.1815		78.4344	-5.1681		78.4344	6.1506		78.4344	-1.3044
			74.8748	2.558		78.591	-2.4715		78.591	-5.1617		78.591	5.2325		78.591	-2.2007
			75.0372	2.859		78.7476	-1.5567		78.7476	-5.1554		78.7476	0.39909		78.7476	-3.0969
			75.181	2.256		78.9041	0.5628		78.9041	-2.4383		78.9041	-1.7237		78.9041	-3.9932
			75.3123	1.052		79.0607	2.0799		79.0607	-0.022454		79.0607	-2.9429		79.0607	-2.7811
			75.4311	-0.755		79.2172	2.9947		79.2172	0.58629		79.2172	-2.355		79.2172	-0.96665
			75.6435	1.955		79.3738	4.813		79.3738	3.3033		79.3738	0.94362		79.3738	0.84779
			75.8435	4.064		79.5303	6.9325		79.5303	5.7192		79.5303	2.7363		79.5303	-0.34964
			76.0683	7.377		79.6869	7.546		79.6869	4.2196		79.6869	4.2278		79.6869	-1.2459
			76.2308	7.678		79.8434	0.93112		79.8434	1.5153		79.8434	0.90025		79.8434	-0.33501
			76.2997	3.461		80	-1.4672		80	0.61812		80	-0.31896		80	-0.026503

## Sheet: Suppl Fig 7
	a left																				a right																				b
	Force (pN)	Force (kcal/mol/nm)	Time (ns)		Force (pN)	Force (kcal/mol/nm)	Time (ns)		Force (pN)	Force (kcal/mol/nm)	Time (ns)		Force (pN)	Force (kcal/mol/nm)	Time (ns)		Force (pN)	Force (kcal/mol/nm)	Time (ns)		Force (pN)	Force (kcal/mol/nm)	Time (ns)		Force (pN)	Force (kcal/mol/nm)	Time (ns)		Force (pN)	Force (kcal/mol/nm)	Time (ns)		Force (pN)	Force (kcal/mol/nm)	Time (ns)		Force (pN)	Force (kcal/mol/nm)	Time (ns)		Force (pN)	Force (kcal/mol/nm)	Time (ns)		Force (pN)	Force (kcal/mol/nm)	Time (ns)		Force (pN)
	-1.68572e-06	-2.42574e-07	0		-1.68572e-06	-2.42574e-07	0		-1.68572e-06	-2.42574e-07	0		-1.68575e-06	-2.42579e-07	0		-1.68575e-06	-2.42579e-07	0		-2.76853e-06	-3.98389e-07	0		-2.76853e-06	-3.98389e-07	0		-2.76853e-06	-3.98389e-07	0		-2.76853e-06	-3.98389e-07	0		-2.76853e-06	-3.98389e-07	0		-8.96637e-06	-1.29026e-06	0		-8.96637e-06	-1.29026e-06	0		-8.96637e-06
	-3.98753	-0.573803	0.01		0.103986	0.0149636	0.01		-0.57342	-0.0825148	0.01		-7.30218	-1.05078	0.01		-4.98433	-0.717242	0.01		-5.11848	-0.736546	0.01		-15.1819	-2.18467	0.01		-5.61621	-0.808169	0.01		-3.70801	-0.53358	0.01		-7.58834	-1.09196	0.01		-0.680756	-0.0979603	0.01		-0.287182	-0.0413253	0.01		-3.8397
	-4.519	-0.650282	0.02		-3.89988	-0.56119	0.02		-1.32229	-0.190276	0.02		-0.831883	-0.119707	0.02		-3.22121	-0.46353	0.02		-1.66564	-0.239685	0.02		-3.43323	-0.494039	0.02		-0.405219	-0.0583107	0.02		1.76815	0.254436	0.02		-1.3434	-0.193315	0.02		-1.54496	-0.222318	0.02		1.45524	0.209408	0.02		-1.85442
	-1.55383	-0.223596	0.03		-2.45621	-0.353446	0.03		4.56206	0.656477	0.03		-3.11584	-0.448368	0.03		0.803868	0.115676	0.03		-6.11022	-0.879257	0.03		-3.20618	-0.461367	0.03		-2.12772	-0.306178	0.03		-1.61025	-0.231713	0.03		2.84378	0.409218	0.03		-1.11347	-0.160228	0.03		0.0400141	0.00575801	0.03		-2.62155
	2.97038	0.427435	0.04		-3.70374	-0.532966	0.04		1.45826	0.209842	0.04		-8.82817	-1.27037	0.04		-2.71649	-0.390901	0.04		-2.41291	-0.347216	0.04		-3.16137	-0.454919	0.04		-8.42638	-1.21255	0.04		-1.71158	-0.246295	0.04		-3.59218	-0.516912	0.04		-0.611545	-0.088001	0.04		2.71479	0.390657	0.04		2.8673
	-2.67815	-0.385385	0.05		-5.08724	-0.732051	0.05		-0.50927	-0.0732837	0.05		-4.61836	-0.664579	0.05		0.285974	0.0411515	0.05		2.29393	0.330096	0.05		-2.75122	-0.395899	0.05		-3.20286	-0.460889	0.05		-6.03596	-0.868571	0.05		-8.00204	-1.15149	0.05		0.769688	0.110758	0.05		-3.23805	-0.465954	0.05		1.60781
	4.625	0.665535	0.06		-2.51442	-0.361824	0.06		-4.44951	-0.640282	0.06		-0.580826	-0.0835805	0.06		-8.82079	-1.26931	0.06		2.4518	0.352813	0.06		-3.86201	-0.555741	0.06		1.20987	0.174099	0.06		1.10895	0.159577	0.06		-2.4011	-0.345516	0.06		7.26899	1.046	0.06		-2.79596	-0.402337	0.06		1.17699
	-2.66292	-0.383193	0.07		-7.56567	-1.0887	0.07		-0.219431	-0.031576	0.07		4.12068	0.592964	0.07		-4.94379	-0.711408	0.07		-6.67536	-0.960581	0.07		-2.98197	-0.429104	0.07		-6.44946	-0.928074	0.07		0.771043	0.110953	0.07		-1.88191	-0.270805	0.07		8.32919	1.19857	0.07		1.2326	0.17737	0.07		5.8933
	0.333287	0.0479598	0.08		3.0032	0.432158	0.08		-15.2797	-2.19874	0.08		-6.75672	-0.972287	0.08		-2.78332	-0.400519	0.08		-5.30472	-0.763346	0.08		-5.01768	-0.722041	0.08		-0.425851	-0.0612796	0.08		1.89141	0.272173	0.08		2.47057	0.355514	0.08		2.48723	0.357911	0.08		-0.733355	-0.105529	0.08		-0.781557
	-2.23461	-0.321558	0.09		-9.62043	-1.38437	0.09		1.26952	0.182684	0.09		-0.937923	-0.134967	0.09		-7.8131	-1.1243	0.09		-6.65645	-0.957859	0.09		-3.92366	-0.564613	0.09		-1.03919	-0.149539	0.09		-1.68109	-0.241907	0.09		-1.51195	-0.217568	0.09		-1.05179	-0.151351	0.09		1.774	0.255277	0.09		-0.276555
	3.88156	0.558554	0.1		-3.30293	-0.475289	0.1		3.28712	0.473014	0.1		7.37725	1.06158	0.1		-5.04726	-0.726298	0.1		-3.40743	-0.490327	0.1		-1.45928	-0.209989	0.1		-3.4396	-0.494957	0.1		3.51411	0.505679	0.1		-2.3363	-0.336193	0.1		-1.98565	-0.285734	0.1		4.51052	0.649061	0.1		3.49239
	6.30828	0.907758	0.11		5.7483	0.827177	0.11		-3.03987	-0.437435	0.11		0.825972	0.118857	0.11		-5.06179	-0.728389	0.11		6.07109	0.873626	0.11		1.7345	0.249594	0.11		2.41729	0.347847	0.11		1.7167	0.247032	0.11		-4.81143	-0.692361	0.11		-2.98662	-0.429773	0.11		1.91783	0.275975	0.11		5.3063
	1.2273	0.176607	0.12		-4.85946	-0.699273	0.12		-1.67152	-0.240531	0.12		-0.399827	-0.0575349	0.12		-0.120817	-0.0173855	0.12		-1.88292	-0.270951	0.12		-5.46507	-0.78642	0.12		-0.487519	-0.0701537	0.12		1.01453	0.14599	0.12		1.24931	0.179776	0.12		5.0748	0.730261	0.12		7.09277	1.02065	0.12		3.91956
	0.572674	0.0824075	0.13		0.0646994	0.00931021	0.13		1.69588	0.244037	0.13		0.550149	0.0791661	0.13		2.39346	0.344417	0.13		-0.746483	-0.107418	0.13		1.1591	0.166793	0.13		5.08397	0.73158	0.13		7.28067	1.04768	0.13		5.42794	0.781078	0.13		-1.73653	-0.249885	0.13		11.9822	1.72423	0.13		3.66948
	-5.26212	-0.757216	0.14		2.45885	0.353826	0.14		-8.32023	-1.19728	0.14		-1.85158	-0.266441	0.14		-0.799694	-0.115076	0.14		-2.03593	-0.292968	0.14		3.35873	0.48332	0.14		4.80525	0.691472	0.14		7.29723	1.05007	0.14		-8.38668	-1.20684	0.14		-1.81589	-0.261305	0.14		6.17014	0.88788	0.14		6.15942
	-1.88732	-0.271585	0.15		1.89334	0.27245	0.15		-3.06419	-0.440935	0.15		-4.20215	-0.604687	0.15		-0.68771	-0.098961	0.15		0.570027	0.0820265	0.15		1.21824	0.175304	0.15		-3.41705	-0.491711	0.15		5.12793	0.737906	0.15		8.94656	1.2874	0.15		-0.0981285	-0.0141206	0.15		5.65096	0.813169	0.15		5.95221
	-1.34467	-0.193497	0.16		2.46258	0.354364	0.16		-6.04543	-0.869933	0.16		-1.38631	-0.199489	0.16		5.16929	0.743858	0.16		2.43141	0.349878	0.16		-1.67429	-0.24093	0.16		2.72632	0.392316	0.16		2.43764	0.350774	0.16		5.07066	0.729665	0.16		0.66174	0.0952239	0.16		4.98058	0.716702	0.16		2.15254
	-4.54377	-0.653846	0.17		1.53334	0.220647	0.17		1.1413	0.164233	0.17		-1.90887	-0.274685	0.17		4.00149	0.575813	0.17		5.46895	0.786979	0.17		-0.296305	-0.0426381	0.17		0.772711	0.111193	0.17		7.38734	1.06303	0.17		4.26556	0.613812	0.17		-1.38208	-0.19888	0.17		1.83379	0.263881	0.17		10.0214
	-3.41861	-0.491936	0.18		-1.45109	-0.208812	0.18		4.69478	0.675576	0.18		-2.48275	-0.357266	0.18		-0.558611	-0.0803838	0.18		6.98189	1.00469	0.18		3.46669	0.498855	0.18		2.48102	0.357017	0.18		1.73796	0.250091	0.18		3.58555	0.515958	0.18		-1.69336	-0.243674	0.18		-2.77404	-0.399183	0.18		11.5075
	3.61812	0.520645	0.19		1.42455	0.204992	0.19		-1.03102	-0.148363	0.19		3.83821	0.552316	0.19		-7.40463	-1.06552	0.19		8.80271	1.2667	0.19		6.74579	0.970715	0.19		-4.34188	-0.624794	0.19		0.145739	0.0209718	0.19		4.27774	0.615564	0.19		-1.45822	-0.209837	0.19		-1.31424	-0.189119	0.19		6.41257
	-9.89621	-1.42406	0.2		-1.66823	-0.240057	0.2		-0.651887	-0.0938062	0.2		1.79672	0.258547	0.2		1.63748	0.235632	0.2		5.26257	0.75728	0.2		2.03038	0.29217	0.2		5.40733	0.778112	0.2		3.25639	0.468592	0.2		2.68412	0.386243	0.2		1.58879	0.228626	0.2		1.61449	0.232324	0.2		3.59045
	-2.66161	-0.383004	0.21		3.16897	0.456013	0.21		-5.33573	-0.767808	0.21		9.44568	1.35923	0.21		2.12988	0.306489	0.21		1.56511	0.225219	0.21		6.0139	0.865397	0.21		1.14638	0.164963	0.21		7.4036	1.06537	0.21		2.17739	0.313325	0.21		3.32779	0.478867	0.21		7.35036	1.05771	0.21		3.02831
	1.17846	0.169579	0.22		7.38195	1.06226	0.22		-10.8499	-1.56129	0.22		3.5604	0.51234	0.22		6.9238	0.996331	0.22		1.45572	0.209478	0.22		11.3895	1.63894	0.22		4.08431	0.587729	0.22		6.00262	0.863774	0.22		5.04997	0.726687	0.22		10.507	1.51195	0.22		-4.65405	-0.669716	0.22		13.0331
	-0.502383	-0.0722925	0.23		-2.67433	-0.384835	0.23		-3.92616	-0.564971	0.23		6.85179	0.985968	0.23		4.65336	0.669615	0.23		3.47619	0.500222	0.23		12.1558	1.74921	0.23		-0.181223	-0.0260779	0.23		8.18317	1.17755	0.23		5.68266	0.817732	0.23		9.31548	1.34049	0.23		-3.56688	-0.513272	0.23		14.2557
	-2.9395	-0.422992	0.24		-3.3397	-0.480581	0.24		-11.5848	-1.66705	0.24		1.35175	0.194516	0.24		-0.338453	-0.0487032	0.24		5.4562	0.785143	0.24		13.223	1.90278	0.24		6.29495	0.905839	0.24		2.50886	0.361023	0.24		5.95839	0.857409	0.24		6.43058	0.925356	0.24		-5.67373	-0.816446	0.24		9.39607
	-2.16782	-0.311948	0.25		4.89695	0.704668	0.25		-4.41186	-0.634864	0.25		5.89149	0.847782	0.25		2.19232	0.315473	0.25		10.2067	1.46874	0.25		12.5499	1.80592	0.25		0.130813	0.0188239	0.25		1.49069	0.214509	0.25		5.05316	0.727146	0.25		6.11298	0.879653	0.25		0.0965664	0.0138958	0.25		5.87872
	3.03718	0.437048	0.26		-1.69042	-0.24325	0.26		5.54394	0.79777	0.26		-2.65809	-0.382498	0.26		4.88339	0.702717	0.26		5.41479	0.779185	0.26		13.9025	2.00055	0.26		3.86934	0.556795	0.26		5.91655	0.851389	0.26		2.3173	0.333458	0.26		8.71063	1.25345	0.26		2.45511	0.353289	0.26		3.16148
	10.8153	1.55632	0.27		4.56739	0.657244	0.27		-0.51956	-0.0747643	0.27		-0.638638	-0.0918996	0.27		15.4184	2.21869	0.27		0.158661	0.0228312	0.27		7.00012	1.00731	0.27		-3.23186	-0.465062	0.27		7.34395	1.05679	0.27		2.57441	0.370457	0.27		0.638518	0.0918824	0.27		4.16304	0.599058	0.27		11.735
	9.60035	1.38148	0.28		6.64746	0.956565	0.28		1.51485	0.217986	0.28		2.84239	0.409018	0.28		11.4681	1.65025	0.28		1.81745	0.26153	0.28		5.1284	0.737973	0.28		-0.663622	-0.0954947	0.28		6.12488	0.881367	0.28		9.75488	1.40372	0.28		4.40913	0.634472	0.28		2.88653	0.41537	0.28		12.5651
	5.79619	0.834068	0.29		2.41656	0.347741	0.29		1.64474	0.236677	0.29		-5.68971	-0.818745	0.29		11.6237	1.67264	0.29		2.03953	0.293487	0.29		4.92078	0.708098	0.29		9.12938	1.31371	0.29		5.03324	0.724281	0.29		10.1385	1.45892	0.29		4.64587	0.668537	0.29		11.3377	1.63148	0.29		4.89004
	8.39125	1.2075	0.3		11.5806	1.66643	0.3		-2.84524	-0.409429	0.3		-6.11138	-0.879424	0.3		5.98573	0.861343	0.3		-3.45851	-0.497677	0.3		4.06403	0.584811	0.3		0.576441	0.0829496	0.3		2.05119	0.295165	0.3		3.05454	0.439546	0.3		-0.274321	-0.0394747	0.3		16.3095	2.34693	0.3		5.67305
	4.46728	0.642839	0.31		8.06112	1.15999	0.31		1.44439	0.207848	0.31		-3.30206	-0.475165	0.31		6.13158	0.88233	0.31		0.683863	0.0984075	0.31		9.19389	1.32299	0.31		8.72612	1.25568	0.31		-0.85674	-0.123284	0.31		6.50992	0.936773	0.31		5.47222	0.78745	0.31		8.52088	1.22615	0.31		1.22947
	6.85923	0.987039	0.32		8.70405	1.25251	0.32		0.966813	0.139124	0.32		-13.0552	-1.87864	0.32		2.74617	0.395172	0.32		2.39882	0.345189	0.32		2.56118	0.368552	0.32		3.92684	0.565069	0.32		4.60531	0.662701	0.32		11.1298	1.60157	0.32		5.91564	0.851257	0.32		7.45258	1.07242	0.32		5.51262
	9.62774	1.38543	0.33		1.97464	0.284149	0.33		1.8879	0.271668	0.33		-6.03118	-0.867882	0.33		2.02412	0.291269	0.33		1.45004	0.208659	0.33		4.38718	0.631312	0.33		2.05009	0.295007	0.33		1.66694	0.239871	0.33		7.18706	1.03421	0.33		5.61764	0.808375	0.33		7.76888	1.11794	0.33		4.19303
	10.9518	1.57596	0.34		2.79462	0.402144	0.34		-8.8431	-1.27252	0.34		-0.232438	-0.0334477	0.34		8.25273	1.18756	0.34		7.46078	1.0736	0.34		6.73903	0.969742	0.34		0.476897	0.0686252	0.34		1.86229	0.267983	0.34		4.39782	0.632844	0.34		5.81863	0.837297	0.34		10.3836	1.4942	0.34		9.82263
	8.81573	1.26858	0.35		7.97269	1.14727	0.35		-5.49907	-0.791312	0.35		-1.27837	-0.183957	0.35		9.14255	1.31561	0.35		0.496878	0.0715005	0.35		1.24675	0.179407	0.35		-0.516917	-0.0743841	0.35		8.19966	1.17993	0.35		5.47711	0.788152	0.35		5.91313	0.850896	0.35		5.51675	0.793858	0.35		6.53168
	6.97509	1.00371	0.36		4.65495	0.669845	0.36		-9.51792	-1.36962	0.36		3.70155	0.532651	0.36		4.6647	0.671248	0.36		6.43255	0.925641	0.36		-2.88615	-0.415315	0.36		1.90493	0.274118	0.36		0.886672	0.127592	0.36		3.67218	0.528425	0.36		5.84653	0.841312	0.36		9.93034	1.42897	0.36		0.768466
	13.2129	1.90133	0.37		10.0459	1.44559	0.37		-0.209319	-0.0301209	0.37		0.192694	0.0277285	0.37		12.3646	1.77926	0.37		7.49892	1.07909	0.37		-1.3332	-0.191847	0.37		4.75829	0.684716	0.37		0.452477	0.0651111	0.37		8.05938	1.15974	0.37		-5.9556	-0.857008	0.37		5.30799	0.763817	0.37		2.33772
	10.6831	1.53729	0.38		3.07053	0.441848	0.38		8.62142	1.24062	0.38		-7.9187	-1.1395	0.38		7.27737	1.04721	0.38		6.20267	0.89256	0.38		-2.42779	-0.349357	0.38		10.1909	1.46647	0.38		0.405707	0.058381	0.38		8.00558	1.152	0.38		4.38807	0.631441	0.38		5.39958	0.776996	0.38		9.75662
	10.1344	1.45833	0.39		2.65155	0.381556	0.39		9.48202	1.36446	0.39		-1.53329	-0.22064	0.39		19.0538	2.74183	0.39		7.96723	1.14648	0.39		0.588594	0.0846984	0.39		6.88487	0.990729	0.39		0.803767	0.115662	0.39		9.92599	1.42834	0.39		15.9625	2.297	0.39		11.0028	1.5833	0.39		4.48105
	10.4987	1.51075	0.4		4.34924	0.625853	0.4		4.21414	0.606413	0.4		-4.11399	-0.592	0.4		-0.559939	-0.0805748	0.4		11.7018	1.68389	0.4		-4.71499	-0.678485	0.4		6.9435	0.999166	0.4		1.51014	0.217308	0.4		12.8621	1.85085	0.4		4.78796	0.688984	0.4		10.4009	1.49668	0.4		-2.97546
	12.2477	1.76244	0.41		0.0997288	0.0143509	0.41		-0.851351	-0.122509	0.41		2.15354	0.309892	0.41		13.7935	1.98487	0.41		6.70269	0.964512	0.41		6.0663	0.872937	0.41		7.11464	1.02379	0.41		7.25717	1.0443	0.41		1.27023	0.182785	0.41		7.86623	1.13195	0.41		9.95386	1.43235	0.41		0.242571
	5.11041	0.735385	0.42		-3.49789	-0.503344	0.42		2.29176	0.329783	0.42		2.19474	0.315822	0.42		14.3024	2.05811	0.42		6.64994	0.956922	0.42		5.06301	0.728564	0.42		5.40142	0.777261	0.42		3.29047	0.473497	0.42		14.6407	2.10679	0.42		5.04626	0.726154	0.42		12.2857	1.7679	0.42		-5.36556
	13.1482	1.89202	0.43		-6.91832	-0.995543	0.43		1.22231	0.17589	0.43		5.5481	0.798368	0.43		2.2319	0.321169	0.43		8.70689	1.25292	0.43		-1.17928	-0.169698	0.43		-2.81093	-0.404491	0.43		6.60341	0.950227	0.43		5.74855	0.827213	0.43		7.44077	1.07072	0.43		16.8335	2.42232	0.43		-8.21364
	2.70197	0.388812	0.44		-0.958563	-0.137937	0.44		0.827188	0.119032	0.44		11.2782	1.62293	0.44		13.8928	1.99916	0.44		2.44544	0.351898	0.44		-0.931296	-0.134013	0.44		5.6086	0.807075	0.44		3.65785	0.526362	0.44		11.7237	1.68704	0.44		9.21001	1.32532	0.44		6.39339	0.920005	0.44		-3.4015
	5.55544	0.799424	0.45		-8.1682	-1.1754	0.45		-2.29629	-0.330435	0.45		9.64679	1.38817	0.45		15.3398	2.20738	0.45		0.367243	0.0528461	0.45		3.65117	0.525402	0.45		7.70211	1.10833	0.45		7.41398	1.06687	0.45		16.2824	2.34302	0.45		4.33572	0.623908	0.45		12.4976	1.79839	0.45		4.01377
	10.5444	1.51734	0.46		-6.42712	-0.924859	0.46		3.31889	0.477586	0.46		-5.47085	-0.787251	0.46		21.819	3.13975	0.46		6.12473	0.881346	0.46		0.782662	0.112625	0.46		8.31338	1.19629	0.46		3.72498	0.536023	0.46		13.4864	1.94069	0.46		4.39917	0.633038	0.46		12.6184	1.81578	0.46		4.31082
	10.2308	1.47221	0.47		2.71577	0.390798	0.47		4.40928	0.634493	0.47		6.93859	0.998458	0.47		13.6151	1.9592	0.47		9.64702	1.3882	0.47		0.725358	0.104379	0.47		4.92955	0.709359	0.47		6.58747	0.947933	0.47		13.1273	1.889	0.47		4.28173	0.616138	0.47		12.1819	1.75296	0.47		-0.228993
	16.9863	2.44431	0.48		10.1171	1.45585	0.48		8.81128	1.26794	0.48		3.14237	0.452185	0.48		18.1648	2.61391	0.48		8.69613	1.25137	0.48		4.77633	0.687311	0.48		-0.259561	-0.0373506	0.48		6.89359	0.991984	0.48		12.7554	1.8355	0.48		9.8507	1.41751	0.48		8.3264	1.19816	0.48		8.48971
	11.7197	1.68645	0.49		5.68203	0.817641	0.49		3.88269	0.558717	0.49		3.14499	0.452562	0.49		17.1034	2.46116	0.49		1.68117	0.241919	0.49		3.70813	0.533597	0.49		-1.24619	-0.179326	0.49		8.00271	1.15158	0.49		15.7069	2.26021	0.49		11.5511	1.66219	0.49		5.57783	0.802646	0.49		7.05188
	13.7358	1.97657	0.5		2.59421	0.373305	0.5		-2.13254	-0.306871	0.5		2.95511	0.425239	0.5		15.5527	2.23802	0.5		0.555027	0.0798681	0.5		8.81284	1.26816	0.5		-0.13897	-0.0199978	0.5		3.00602	0.432565	0.5		11.4329	1.64519	0.5		7.29495	1.04974	0.5		1.44964	0.208603	0.5		2.85107
	5.53652	0.796702	0.51		9.86174	1.4191	0.51		8.70666	1.25288	0.51		2.56586	0.369226	0.51		19.4346	2.79663	0.51		-1.76586	-0.254106	0.51		11.2765	1.62267	0.51		2.54699	0.366511	0.51		1.03236	0.148556	0.51		10.6713	1.53559	0.51		12.4623	1.79332	0.51		6.07687	0.874457	0.51		0.0422545
	9.18849	1.32222	0.52		5.42618	0.780825	0.52		3.67597	0.52897	0.52		0.671073	0.0965669	0.52		19.6836	2.83246	0.52		2.91666	0.419706	0.52		11.7692	1.69359	0.52		-1.6341	-0.235146	0.52		3.00441	0.432333	0.52		8.88843	1.27904	0.52		11.1678	1.60704	0.52		7.33264	1.05516	0.52		6.47773
	11.9736	1.72299	0.53		15.3781	2.21291	0.53		1.22117	0.175725	0.53		-2.40347	-0.345858	0.53		20.4855	2.94785	0.53		-1.80335	-0.2595	0.53		10.8271	1.55801	0.53		-0.137288	-0.0197557	0.53		-0.871308	-0.125381	0.53		6.12543	0.881446	0.53		9.33442	1.34322	0.53		4.29933	0.618671	0.53		5.664
	11.1207	1.60027	0.54		16.6594	2.39728	0.54		11.3046	1.62672	0.54		4.0487	0.582605	0.54		16.9168	2.43432	0.54		6.02451	0.866924	0.54		3.64016	0.523817	0.54		-0.349737	-0.050327	0.54		3.37876	0.486202	0.54		12.3215	1.77306	0.54		7.44256	1.07098	0.54		7.84105	1.12832	0.54		7.66184
[truncated: 9,639 more rows]
[truncated: 41 more columns]

## Sheet: Suppl Fig 8
	a left																				a right
[truncated: 8,912 more rows]
[truncated: 83 more columns]

[truncated: 8 more sheets: Suppl Fig 9, Suppl Fig 10, Suppl Fig 11, Suppl Fig 12, Suppl Fig 13, Suppl Fig 14, Suppl Fig 15, Suppl Fig 16]
